# Supplementary material for: Ammonium imidazolium dichromate
Source: Acta Crystallogr Sect E Struct Rep Online. 2012 Mar 10;68(Pt 4):m389. doi: 10.1107/S1600536812009506 (PMC3343803; doi:10.1107/S1600536812009506)
Supplement: Supplementary file 1 [file e-68-0m389-sup1.cif]

##############################################################################
#                                                                            #
# This CIF contains the data in a paper accepted for publication in          #
# Acta Crystallographica Section E. It conforms to the requirements of       #
# Notes for Authors for Acta Crystallographica Section E, and has been       #
# peer reviewed under the auspices of the IUCr Commission on Journals.       #
#                                                                            #
# Full details of the Crystallographic Information File format               #
# are given in the paper "The Crystallographic Information File (CIF):       #
# a New Standard Archive File for Crystallography" by S. R. Hall, F. H.      #
# Allen and I. D. Brown [Acta Cryst. (1991), A47, 655-685].                  #
#                                                                            #
# The current version of the core CIF dictionary is obtainable from          #
# ftp://ftp.iucr.org/pub/cif_core.dic.                                       #
#                                                                            #
# Software is freely available for graphical display of the structure(s)     #
# in this CIF. For information consult the CIF software page                 #
# http://www.iucr.org/resources/cif/software.                                #
#                                                                            #
# This file may be used for bona fide research purposes within the           #
# scientific community so long as proper attribution is given to the journal # 
# article from which it was obtained.                                        #
#                                                                            #
##############################################################################
data_I
_audit_creation_method     SHELXL-97
_chemical_name_systematic
;
Ammonium imidazolium dichromate
;
_chemical_name_common     ?
_chemical_formula_moiety     'C3 H5 N2 +, H4 N +, Cr2 O7 2-'
_chemical_formula_sum     'C3 H9 Cr2 N3 O7'
_chemical_formula_iupac     '(C3 H5 N2) (N H4) [Cr2 O7]'
_chemical_formula_weight     303.13
_chemical_melting_point     ?
_symmetry_cell_setting     monoclinic
_symmetry_space_group_name_H-M     'P 21/c'
_symmetry_space_group_name_Hall     '-P 2ybc'
loop_
    _symmetry_equiv_pos_as_xyz
    'x, y, z'
    '-x, y+1/2, -z+1/2'
    '-x, -y, -z'
    'x, -y-1/2, z-1/2'
_cell_length_a     5.6260(11)
_cell_length_b     8.2749(17)
_cell_length_c     21.593(4)
_cell_angle_alpha     90.00
_cell_angle_beta     91.90(3)
_cell_angle_gamma     90.00
_cell_volume     1004.7(3)
_cell_formula_units_Z     4
_cell_measurement_reflns_used     2297
_cell_measurement_theta_min     3.10
_cell_measurement_theta_max     27.480
_cell_measurement_temperature     293(2)
_exptl_crystal_description     'plane'
_exptl_crystal_colour     'red'
_exptl_crystal_size_max     0.3200
_exptl_crystal_size_mid     0.2700
_exptl_crystal_size_min     0.2200
_exptl_crystal_density_diffrn     2.004
_exptl_crystal_density_meas     ?
_exptl_crystal_density_method     'not measured'
_exptl_crystal_F_000     608
_exptl_absorpt_coefficient_mu     2.184
_exptl_absorpt_correction_type     multi-scan
_exptl_absorpt_process_details     '(CrystalClear; Rigaku, 2005)'
_exptl_absorpt_correction_T_min     0.502
_exptl_absorpt_correction_T_max     0.618
_exptl_special_details     ?
_diffrn_ambient_temperature     293(2)
_diffrn_radiation_type     MoK\a
_diffrn_radiation_wavelength     0.71073
_diffrn_radiation_source     'fine-focus sealed tube'
_diffrn_radiation_monochromator     graphite
_diffrn_measurement_device_type     'Rigaku SCXmini'
_diffrn_measurement_method     'CCD Profile fitting'
_diffrn_detector_area_resol_mean     ?
_diffrn_reflns_number     10091
_diffrn_reflns_av_R_equivalents     0.0468
_diffrn_reflns_av_sigmaI/netI     0.0364
_diffrn_reflns_theta_min     3.10
_diffrn_reflns_theta_max     27.48
_diffrn_reflns_theta_full     27.48
_diffrn_measured_fraction_theta_max     0.999
_diffrn_measured_fraction_theta_full     0.999
_diffrn_reflns_limit_h_min     -7
_diffrn_reflns_limit_h_max     7
_diffrn_reflns_limit_k_min     -10
_diffrn_reflns_limit_k_max     10
_diffrn_reflns_limit_l_min     -28
_diffrn_reflns_limit_l_max     27
_refine_special_details
;
Refinement of <i>F</i>^2^ against ALL reflections. The weighted <i>R</i>-factor
<i>wR</i> and goodness of fit <i>S</i> are based on <i>F</i>^2^, conventional
<i>R</i>-factors <i>R</i> are based on <i>F</i>, with <i>F</i> set to zero for
negative <i>F</i>^2^. The threshold expression of <i>F</i>^2^ >
\s(<i>F</i>^2^) is used only for calculating <i>R</i>-factors(gt) <i>etc</i>.
and is not relevant to the choice of reflections for refinement.
<i>R</i>-factors based on <i>F</i>^2^ are statistically about twice as large
as those based on <i>F</i>, and <i>R</i>- factors based on ALL data will be
even larger.
;
_reflns_number_total     2297
_reflns_number_gt     1907
_reflns_threshold_expression     I>2sigma(I)
_refine_ls_structure_factor_coef     Fsqd
_refine_ls_matrix_type     full
_refine_ls_R_factor_all     0.0471
_refine_ls_R_factor_gt     0.0365
_refine_ls_wR_factor_gt     0.0804
_refine_ls_wR_factor_ref     0.0848
_refine_ls_goodness_of_fit_ref     1.086
_refine_ls_restrained_S_all     1.086
_refine_ls_number_reflns     2297
_refine_ls_number_parameters     152
_refine_ls_number_restraints     0
_refine_ls_hydrogen_treatment     mixed
_refine_ls_weighting_scheme     calc
_refine_ls_weighting_details
         'calc w=1/[\s^2^(Fo^2^)+(0.0321P)^2^+0.9440P] where P=(Fo^2^+2Fc^2^)/3'
_atom_sites_solution_hydrogens     geom
_atom_sites_solution_primary     direct
_atom_sites_solution_secondary     difmap
_refine_ls_shift/su_max     0.000
_refine_ls_shift/su_mean     0.000
_refine_diff_density_max     0.335
_refine_diff_density_min     -0.516
_refine_ls_extinction_method     none
_refine_ls_extinction_coef     0
loop_
    _atom_type_symbol
    _atom_type_description
    _atom_type_scat_dispersion_real
    _atom_type_scat_dispersion_imag
    _atom_type_scat_source
    'C' 'C' 0.0033 0.0016
                         'International Tables Vol C Tables 4.2.6.8 and 6.1.1.4'
    'H' 'H' 0.0000 0.0000
                         'International Tables Vol C Tables 4.2.6.8 and 6.1.1.4'
    'N' 'N' 0.0061 0.0033
                         'International Tables Vol C Tables 4.2.6.8 and 6.1.1.4'
    'O' 'O' 0.0106 0.0060
                         'International Tables Vol C Tables 4.2.6.8 and 6.1.1.4'
    'Cr' 'Cr' 0.3209 0.6236
                         'International Tables Vol C Tables 4.2.6.8 and 6.1.1.4'
_computing_data_collection     'CrystalClear (Rigaku,2005)'
_computing_cell_refinement     'CrystalClear (Rigaku,2005)'
_computing_data_reduction     'CrystalClear (Rigaku,2005)'
_computing_structure_solution     'SHELXS97 (Sheldrick, 2008)'
_computing_structure_refinement     'SHELXL97 (Sheldrick, 2008)'
_computing_molecular_graphics     'DIAMOND (Brandenburg & Putz, 2005)'
_computing_publication_material     'SHELXL97 (Sheldrick, 2008)'
loop_
    _atom_site_type_symbol
    _atom_site_label
    _atom_site_fract_x
    _atom_site_fract_y
    _atom_site_fract_z
    _atom_site_U_iso_or_equiv
    _atom_site_adp_type
    _atom_site_calc_flag
    _atom_site_refinement_flags
    _atom_site_occupancy
    _atom_site_symmetry_multiplicity
    _atom_site_disorder_assembly
    _atom_site_disorder_group
    C C1 0.3469(6) 0.7554(4) 0.06526(17) 0.0396(8) Uani d . 1 1 . .
    H H1A 0.2345 0.7447 0.0956 0.048 Uiso calc R 1 1 . .
    C C2 0.6599(6) 0.8268(4) 0.01522(17) 0.0390(8) Uani d . 1 1 . .
    H H2A 0.8034 0.8757 0.0060 0.047 Uiso calc R 1 1 . .
    C C3 0.5350(7) 0.7289(5) -0.02122(18) 0.0473(9) Uani d . 1 1 . .
    H H3A 0.5725 0.6965 -0.0610 0.057 Uiso calc R 1 1 . .
    N N1 0.5234(6) 0.7387(4) 0.24161(17) 0.0325(6) Uani d . 1 1 . .
    N N2 0.5405(5) 0.8437(4) 0.06922(14) 0.0437(7) Uani d . 1 1 . .
    H H2B 0.5851 0.9023 0.1004 0.052 Uiso calc R 1 1 . .
    N N3 0.3399(5) 0.6843(3) 0.01056(15) 0.0449(8) Uani d . 1 1 . .
    H H3B 0.2299 0.6200 -0.0030 0.054 Uiso calc R 1 1 . .
    O O1 0.0282(4) 0.9810(3) 0.42701(10) 0.0378(5) Uani d . 1 1 . .
    O O2 -0.0350(5) 1.1228(3) 0.31828(11) 0.0422(6) Uani d . 1 1 . .
    O O3 0.3641(4) 0.9650(3) 0.34399(12) 0.0429(6) Uani d . 1 1 . .
    O O4 -0.0528(4) 0.7910(2) 0.32273(11) 0.0375(5) Uani d . 1 1 . .
    O O5 -0.0001(5) 0.5720(3) 0.41884(11) 0.0458(6) Uani d . 1 1 . .
    O O6 -0.2197(4) 0.4834(3) 0.31508(12) 0.0425(6) Uani d . 1 1 . .
    O O7 0.2496(4) 0.5232(3) 0.32071(11) 0.0415(6) Uani d . 1 1 . .
    Cr Cr1 0.08035(8) 0.97044(5) 0.35383(2) 0.02452(14) Uani d . 1 1 . .
    Cr Cr2 -0.00312(8) 0.58625(5) 0.34477(2) 0.02334(14) Uani d . 1 1 . .
    H H1B 0.439(8) 0.692(6) 0.264(2) 0.066(16) Uiso d . 1 1 . .
    H H1C 0.644(9) 0.783(6) 0.256(2) 0.081(18) Uiso d . 1 1 . .
    H H1D 0.556(8) 0.677(6) 0.221(2) 0.051(15) Uiso d . 1 1 . .
    H H1E 0.439(8) 0.796(6) 0.226(2) 0.059(15) Uiso d . 1 1 . .
loop_
    _atom_site_aniso_label
    _atom_site_aniso_U_11
    _atom_site_aniso_U_22
    _atom_site_aniso_U_33
    _atom_site_aniso_U_12
    _atom_site_aniso_U_13
    _atom_site_aniso_U_23
    C1 0.0366(18) 0.0382(19) 0.044(2) -0.0071(15) 0.0056(15) 0.0040(16)
    C2 0.0287(16) 0.0377(18) 0.051(2) -0.0066(14) 0.0055(15) 0.0081(16)
    C3 0.051(2) 0.051(2) 0.040(2) 0.0087(18) 0.0061(17) -0.0013(18)
    N1 0.0337(17) 0.0280(16) 0.0357(17) 0.0060(14) -0.0008(14) 0.0038(14)
    N2 0.0505(18) 0.0362(16) 0.0438(18) -0.0065(14) -0.0080(14) -0.0024(13)
    N3 0.0370(16) 0.0365(16) 0.060(2) -0.0108(13) -0.0108(14) -0.0028(15)
    O1 0.0463(13) 0.0415(13) 0.0256(11) 0.0090(11) 0.0029(10) -0.0019(10)
    O2 0.0659(16) 0.0254(11) 0.0352(13) 0.0112(11) 0.0000(11) 0.0048(10)
    O3 0.0323(12) 0.0482(14) 0.0485(15) -0.0032(11) 0.0072(11) -0.0030(12)
    O4 0.0465(13) 0.0199(10) 0.0452(14) -0.0002(9) -0.0130(11) 0.0003(9)
    O5 0.0538(15) 0.0505(15) 0.0334(13) 0.0077(12) 0.0042(11) 0.0057(11)
    O6 0.0324(12) 0.0254(11) 0.0686(17) -0.0075(9) -0.0132(11) 0.0037(11)
    O7 0.0290(12) 0.0459(14) 0.0501(15) 0.0066(10) 0.0109(11) 0.0050(11)
    Cr1 0.0307(3) 0.0190(2) 0.0239(3) 0.00146(18) 0.00126(19) -0.00066(18)
    Cr2 0.0199(2) 0.0209(2) 0.0292(3) 0.00099(17) 0.00006(18) 0.00220(18)
_geom_special_details
;
All e.s.d.'s (except the e.s.d. in the dihedral angle between two l.s. planes)
are estimated using the full covariance matrix. The cell e.s.d.'s are taken
into account individually in the estimation of e.s.d.'s in distances, angles
and torsion angles; correlations between e.s.d.'s in cell parameters are only
used when they are defined by crystal symmetry. An approximate (isotropic)
treatment of cell e.s.d.'s is used for estimating e.s.d.'s involving l.s.
planes.
;
loop_
    _geom_bond_atom_site_label_1
    _geom_bond_atom_site_label_2
    _geom_bond_site_symmetry_2
    _geom_bond_distance
    _geom_bond_publ_flag
    C1 N2 . 1.312(4) ?
    C1 N3 . 1.319(5) ?
    C1 H1A . 0.9300 ?
    C2 C3 . 1.316(5) ?
    C2 N2 . 1.372(5) ?
    C2 H2A . 0.9300 ?
    C3 N3 . 1.364(5) ?
    C3 H3A . 0.9300 ?
    N1 H1B . 0.79(5) ?
    N1 H1C . 0.83(5) ?
    N1 H1D . 0.71(5) ?
    N1 H1E . 0.74(5) ?
    N2 H2B . 0.8600 ?
    N3 H3B . 0.8600 ?
    O1 Cr1 . 1.619(2) ?
    O2 Cr1 . 1.602(2) ?
    O3 Cr1 . 1.618(2) ?
    O4 Cr2 . 1.779(2) ?
    O4 Cr1 . 1.784(2) ?
    O5 Cr2 . 1.603(2) ?
    O6 Cr2 . 1.602(2) ?
    O7 Cr2 . 1.616(2) ?
loop_
    _geom_angle_atom_site_label_1
    _geom_angle_atom_site_label_2
    _geom_angle_atom_site_label_3
    _geom_angle_site_symmetry_1
    _geom_angle_site_symmetry_3
    _geom_angle
    _geom_angle_publ_flag
    N2 C1 N3 . . 107.8(3) ?
    N2 C1 H1A . . 126.1 ?
    N3 C1 H1A . . 126.1 ?
    C3 C2 N2 . . 107.7(3) ?
    C3 C2 H2A . . 126.1 ?
    N2 C2 H2A . . 126.1 ?
    C2 C3 N3 . . 106.8(3) ?
    C2 C3 H3A . . 126.6 ?
    N3 C3 H3A . . 126.6 ?
    H1B N1 H1C . . 119(5) ?
    H1B N1 H1D . . 102(5) ?
    H1C N1 H1D . . 110(5) ?
    H1B N1 H1E . . 102(4) ?
    H1C N1 H1E . . 113(5) ?
    H1D N1 H1E . . 110(5) ?
    C1 N2 C2 . . 108.5(3) ?
    C1 N2 H2B . . 125.8 ?
    C2 N2 H2B . . 125.8 ?
    C1 N3 C3 . . 109.2(3) ?
    C1 N3 H3B . . 125.4 ?
    C3 N3 H3B . . 125.4 ?
    Cr2 O4 Cr1 . . 129.15(13) ?
    O2 Cr1 O3 . . 110.17(13) ?
    O2 Cr1 O1 . . 109.98(12) ?
    O3 Cr1 O1 . . 109.94(13) ?
    O2 Cr1 O4 . . 108.44(11) ?
    O3 Cr1 O4 . . 109.34(12) ?
    O1 Cr1 O4 . . 108.94(12) ?
    O6 Cr2 O5 . . 110.06(14) ?
    O6 Cr2 O7 . . 111.42(13) ?
    O5 Cr2 O7 . . 108.47(13) ?
    O6 Cr2 O4 . . 106.74(11) ?
    O5 Cr2 O4 . . 109.46(12) ?
    O7 Cr2 O4 . . 110.69(12) ?
loop_
    _geom_hbond_atom_site_label_D
    _geom_hbond_atom_site_label_H
    _geom_hbond_atom_site_label_A
    _geom_hbond_site_symmetry_A
    _geom_hbond_distance_DH
    _geom_hbond_distance_HA
    _geom_hbond_distance_DA
    _geom_hbond_angle_DHA
    N2 H2B O7 2_655 0.86 2.16 3.011(4) 170
    N3 H3B O1 4_575 0.86 2.04 2.827(4) 152
    N1 H1B O7 . 0.79(5) 2.16(5) 2.940(4) 169(5)
    N1 H1C O4 1_655 0.83(5) 2.19(5) 2.943(4) 151(5)
    N1 H1D O3 2_645 0.71(5) 2.29(5) 3.004(5) 176(5)
    N1 H1E O6 2 0.74(5) 2.15(5) 2.895(4) 174(5)
_iucr_refine_instructions_details
;
TITL a in P2(1)/c
CELL 0.71073   5.6260   8.2749  21.5927  90.000  91.900  90.000
ZERR   4.00   0.0011   0.0017   0.0043   0.000   0.030   0.000
LATT 1
SYMM -X, 0.5+Y, 0.5-Z
SFAC C  H  N  O  Cr
UNIT 12 36 12 28 8
L.S. 50
ACTA
BOND $H
FMAP 2
PLAN 2
HTAB
HTAB N2 O7_$1
HTAB N3 O1_$2
HTAB N1 O7
HTAB N1 O4_$3
HTAB N1 O3_$4
HTAB N1 O6_$5
EQIV $1 -x+1, y+1/2, -z+1/2
EQIV $2 x, -y+3/2, z-1/2
EQIV $3 x+1, y, z
EQIV $4 -x+1, y-1/2, -z+1/2
EQIV $5 -x, y+1/2, -z+1/2
WGHT    0.032100    0.944000
FVAR       0.25330
C1    1    0.346851    0.755353    0.065259    11.00000    0.03659    0.03819 =
         0.04425    0.00402    0.00556   -0.00709
AFIX  43
H1A   2    0.234479    0.744745    0.095628    11.00000   -1.20000
AFIX   0
C2    1    0.659929    0.826772    0.015222    11.00000    0.02870    0.03772 =
         0.05084    0.00812    0.00549   -0.00663
AFIX  43
H2A   2    0.803362    0.875660    0.006026    11.00000   -1.20000
AFIX   0
C3    1    0.535017    0.728943   -0.021216    11.00000    0.05071    0.05104 =
         0.04048   -0.00131    0.00613    0.00873
AFIX  43
H3A   2    0.572479    0.696483   -0.060957    11.00000   -1.20000
AFIX   0
N1    3    0.523427    0.738730    0.241607    11.00000    0.03371    0.02800 =
         0.03571    0.00384   -0.00077    0.00600
N2    3    0.540529    0.843680    0.069216    11.00000    0.05049    0.03615 =
         0.04377   -0.00244   -0.00797   -0.00646
AFIX  43
H2B   2    0.585060    0.902256    0.100389    11.00000   -1.20000
AFIX   0
N3    3    0.339947    0.684322    0.010556    11.00000    0.03696    0.03654 =
         0.06044   -0.00284   -0.01075   -0.01079
AFIX  43
H3B   2    0.229877    0.620034   -0.002954    11.00000   -1.20000
AFIX   0
O1    4    0.028223    0.980950    0.427007    11.00000    0.04634    0.04152 =
         0.02559   -0.00187    0.00290    0.00905
O2    4   -0.034961    1.122780    0.318284    11.00000    0.06593    0.02540 =
         0.03522    0.00479   -0.00001    0.01119
O3    4    0.364111    0.964977    0.343986    11.00000    0.03234    0.04825 =
         0.04847   -0.00301    0.00724   -0.00315
O4    4   -0.052816    0.790980    0.322727    11.00000    0.04646    0.01990 =
         0.04523    0.00033   -0.01301   -0.00021
O5    4   -0.000097    0.572035    0.418838    11.00000    0.05380    0.05053 =
         0.03338    0.00574    0.00422    0.00772
O6    4   -0.219658    0.483393    0.315076    11.00000    0.03242    0.02544 =
         0.06857    0.00366   -0.01319   -0.00747
O7    4    0.249583    0.523237    0.320706    11.00000    0.02895    0.04592 =
         0.05015    0.00501    0.01092    0.00659
CR1   5    0.080353    0.970439    0.353825    11.00000    0.03067    0.01903 =
         0.02390   -0.00066    0.00126    0.00146
CR2   5   -0.003115    0.586247    0.344771    11.00000    0.01993    0.02085 =
         0.02919    0.00220    0.00006    0.00099
H1B   2    0.439498    0.691832    0.263936    11.00000    0.06631
H1C   2    0.644278    0.783123    0.256245    11.00000    0.08144
H1D   2    0.555730    0.676552    0.220590    11.00000    0.05146
H1E   2    0.439028    0.796067    0.226063    11.00000    0.05921
HKLF 4
REM  a in P2(1)/c
REM R1 =  0.0365 for   1907 Fo > 4sig(Fo)  and  0.0471 for all   2297 data
REM    152 parameters refined using      0 restraints
END
WGHT      0.0321      0.9439
REM Highest difference peak  0.335,  deepest hole -0.516,  1-sigma level  0.095
Q1    1  -0.2904  0.6230  0.4180  11.00000  0.05    0.33
Q2    1   0.3239  0.9873  0.3170  11.00000  0.05    0.32
;
data_global
_journal_date_recd_electronic     2012-02-24
_journal_date_accepted     2012-03-04
_journal_name_full     'Acta Crystallographica, Section E'
_journal_year     2012
_journal_volume     68
_journal_issue      4
_journal_page_first     m389
_journal_page_last     m389
_journal_paper_category     QM
_journal_paper_doi     10.1107/S1600536812009506
_journal_coeditor_code     FJ2526
_publ_contact_author_name     'Run-Qiang Zhu'
_publ_contact_author_address
;
Ordered Matter Science Research Center,
College of Chemistry and Chemical Engineering,
Southeast University,
Nanjing 211189, People's Republic of China
;
_publ_contact_author_email     'zhurunqiang@163.com'
_publ_contact_author_fax     '862552090626'
_publ_contact_author_phone     '862552090626'
_publ_section_title
;
Ammonium imidazolium dichromate
;
loop_
    _publ_author_name
    _publ_author_footnote
    _publ_author_address
    'Zhu, Run-Qiang' .
;
Ordered Matter Science Research Center,
College of Chemistry and Chemical Engineering,
Southeast University,
Nanjing 211189, People's Republic of China
;
