# Supplementary material for: Ammonium imidazolium dichromate
Source: Acta Crystallogr Sect E Struct Rep Online. 2012 Mar 10;68(Pt 4):m389. doi: 10.1107/S1600536812009506 (PMC3343803; doi:10.1107/S1600536812009506)
Supplement: Supplementary file 2 [file e-68-0m389-Isup2.hkl]

# 
# h,k,l, Fc-squared, Fo-squared, sigma(Fo-squared) and status flag 
# 
data_I
_shelx_title ' a in P2(1)/c' 
_shelx_refln_list_code          4 
_shelx_F_calc_maximum      219.74 
_exptl_crystal_F_000       608.00 
_reflns_d_resolution_high  0.7700 
 
loop_ 
 _symmetry_equiv_pos_as_xyz 
 'x, y, z' 
 '-x, y+1/2, -z+1/2' 
 '-x, -y, -z' 
 'x, -y-1/2, z-1/2' 
 
_cell_length_a     5.6260 
_cell_length_b     8.2749 
_cell_length_c    21.5927 
_cell_angle_alpha  90.000 
_cell_angle_beta   91.900 
_cell_angle_gamma  90.000 
 
_shelx_F_squared_multiplier     1.000 
 
loop_ 
 _refln_index_h 
 _refln_index_k 
 _refln_index_l 
 _refln_F_squared_calc 
 _refln_F_squared_meas 
 _refln_F_squared_sigma 
 _refln_observed_status 
   1   0   0    20827.45    19761.50    215.59 o 
   2   0   0    28584.44    24466.30   1024.61 o 
   3   0   0    12314.66    12937.11    252.17 o 
   4   0   0     3208.43     3124.33     75.98 o 
   5   0   0      361.74      279.45     16.51 o 
   6   0   0      238.73      200.75     17.10 o 
   7   0   0       20.32       -8.42     15.43 o 
   1   1   0      425.86      436.06      7.47 o 
   2   1   0       17.37       20.92      2.93 o 
   3   1   0      209.73      198.75     10.93 o 
   4   1   0      344.54      346.59     12.85 o 
   5   1   0      189.36      204.91     10.88 o 
   6   1   0       51.23       48.17      9.78 o 
   7   1   0       47.00       59.45     22.81 o 
   0   2   0    11175.81    12773.67    163.16 o 
   1   2   0    32210.11    28874.44    302.40 o 
   2   2   0      489.57      416.30      7.60 o 
   3   2   0     1641.77     1551.96     26.73 o 
   4   2   0      355.83      370.50     10.81 o 
   5   2   0      201.35      223.41     20.68 o 
   6   2   0      242.12      237.25     17.66 o 
   7   2   0        1.53       12.53     13.50 o 
   1   3   0     1435.16     1609.26     20.39 o 
   2   3   0     1216.30     1173.08     19.87 o 
   3   3   0     1293.37     1247.17     26.84 o 
   4   3   0      188.70      197.12     14.21 o 
   5   3   0      423.52      434.53     33.99 o 
   6   3   0        0.36       -1.69      8.39 o 
   7   3   0        7.42       -7.96     15.12 o 
   0   4   0     4884.58     5217.18     97.22 o 
   1   4   0      107.12      107.91      7.68 o 
   2   4   0      578.38      595.21     11.92 o 
   3   4   0      658.70      668.96     19.44 o 
   4   4   0      428.67      477.50     21.35 o 
   5   4   0      850.53      848.77     39.39 o 
   6   4   0      668.29      657.99     34.06 o 
   1   5   0     1994.88     2065.23     34.31 o 
   2   5   0      225.26      229.87      7.58 o 
   3   5   0      398.13      402.70     15.85 o 
   4   5   0      410.32      399.19     18.44 o 
   5   5   0        8.43        8.63      7.51 o 
   6   5   0       28.97       23.90     14.75 o 
   0   6   0       68.09       80.24     14.17 o 
   1   6   0      699.84      705.43     16.78 o 
   2   6   0     2196.28     2075.04     47.38 o 
   3   6   0      812.01      818.04     25.91 o 
   4   6   0     1060.55     1007.29     34.65 o 
   5   6   0      674.46      674.54     55.04 o 
   6   6   0      671.65      705.70     59.48 o 
   1   7   0      699.01      709.31     18.97 o 
   2   7   0      497.49      493.70     22.82 o 
   3   7   0      421.41      449.00     19.90 o 
   4   7   0      163.98      192.47     19.03 o 
   5   7   0      169.30      194.90     33.15 o 
   0   8   0        0.93       23.22      8.74 o 
   1   8   0       71.43       88.31      8.46 o 
   2   8   0       47.48       42.80      8.43 o 
   3   8   0      268.77      244.96     19.68 o 
   4   8   0        2.20       -1.69     10.39 o 
   1   9   0      482.47      460.98     22.09 o 
   2   9   0      533.11      513.95     28.32 o 
   3   9   0      347.89      337.12     32.24 o 
   0  10   0       50.83       52.21     30.39 o 
   1  10   0      321.08      306.03     24.54 o 
   2  10   0       32.72       28.32     15.10 o 
  -7   1   1      275.38      290.18     33.98 o 
  -6   1   1      982.78      969.59     33.02 o 
  -5   1   1     1296.34     1291.30     33.89 o 
  -4   1   1     4617.73     4634.04     87.74 o 
  -3   1   1     3104.59     3104.54     44.90 o 
  -2   1   1      961.65      794.35     10.97 o 
  -1   1   1      834.96      893.26     13.63 o 
   1   1   1     3245.20     3371.56     58.18 o 
   2   1   1     1748.19     1803.72     33.54 o 
   3   1   1     1384.81     1369.39     28.45 o 
   4   1   1      356.67      334.16     10.93 o 
   5   1   1      581.42      582.05     18.20 o 
   6   1   1      130.42      124.81     10.27 o 
   7   1   1      357.24      370.09     31.24 o 
  -7   2   1      253.74      257.88     26.07 o 
  -6   2   1      393.73      429.33     20.28 o 
  -5   2   1      925.54      853.08     29.66 o 
  -4   2   1      951.71      984.18     20.81 o 
  -3   2   1      468.89      466.85      9.70 o 
  -2   2   1     3691.39     3863.80     45.60 o 
  -1   2   1      619.50      661.19     20.57 o 
   0   2   1     1683.40     1797.84     20.43 o 
   1   2   1    11020.96    11414.09    134.07 o 
   2   2   1     1307.55     1203.37     24.41 o 
   3   2   1     4753.51     4781.06     73.67 o 
   4   2   1     3389.10     3267.42     62.55 o 
   5   2   1      870.97      877.66     25.38 o 
   6   2   1      727.61      720.05     33.26 o 
   7   2   1      513.27      482.40     37.57 o 
  -7   3   1       29.00       16.99     19.14 o 
  -6   3   1      199.10      232.16     20.08 o 
  -5   3   1      471.16      479.88     19.69 o 
  -4   3   1     1573.99     1597.27     38.32 o 
  -3   3   1     1832.13     1735.81     26.63 o 
  -2   3   1        1.81        1.00      3.17 o 
  -1   3   1      622.28      696.14     10.63 o 
   0   3   1     1660.64     1605.17     20.14 o 
   1   3   1     4412.07     4519.94     54.32 o 
   2   3   1     5343.12     5211.71     75.10 o 
   3   3   1     3221.49     3197.45     53.02 o 
   4   3   1      189.66      205.01      9.13 o 
   5   3   1        3.20        7.69      5.87 o 
   6   3   1       23.80       44.88     13.36 o 
  -6   4   1      267.44      215.49     21.41 o 
  -5   4   1      196.73      220.94     13.95 o 
  -4   4   1      653.92      630.15     21.54 o 
  -3   4   1       57.07       87.23     11.72 o 
  -2   4   1        7.96       21.05      5.79 o 
  -1   4   1     1328.71     1462.46     21.59 o 
   0   4   1      391.33      449.38      8.96 o 
   1   4   1      946.52      946.33     15.92 o 
   2   4   1     4085.09     4217.12     63.57 o 
   3   4   1     3627.72     3396.48     66.68 o 
   4   4   1     2585.39     2476.09     67.54 o 
   5   4   1     1488.46     1461.44     43.14 o 
   6   4   1      593.97      559.80     35.84 o 
  -6   5   1       41.22       55.35     16.44 o 
  -5   5   1       19.85       26.88      8.27 o 
  -4   5   1       17.47       39.65     15.26 o 
  -3   5   1      195.89      191.36     11.28 o 
  -2   5   1     1282.72     1225.60     28.25 o 
  -1   5   1     1163.33     1162.49     20.73 o 
   0   5   1     4098.07     4194.99     63.74 o 
   1   5   1     4286.61     4235.97     65.62 o 
   2   5   1     4510.52     4568.50     76.93 o 
   3   5   1     2084.44     2168.34     82.12 o 
   4   5   1      368.81      379.42     26.69 o 
   5   5   1       82.50       73.80     12.94 o 
   6   5   1       83.75      109.70     20.47 o 
  -6   6   1       25.17       16.12     19.40 o 
  -5   6   1       18.02       16.36      9.86 o 
  -4   6   1       79.69       81.95     10.25 o 
  -3   6   1     1121.18     1094.10     32.29 o 
  -2   6   1     1383.98     1380.35     37.01 o 
  -1   6   1     3475.73     3497.07     60.68 o 
   0   6   1     3395.27     3461.14     59.24 o 
   1   6   1     1542.65     1546.11     30.32 o 
   2   6   1      338.65      317.18     11.71 o 
   3   6   1        2.22        7.67      6.13 o 
   4   6   1      618.37      627.50     26.04 o 
   5   6   1        7.62       12.83     11.49 o 
   6   6   1       92.73       94.55     43.33 o 
  -5   7   1       54.64       86.02     30.01 o 
  -4   7   1        9.49       10.87      8.24 o 
  -3   7   1      240.08      241.18     14.62 o 
  -2   7   1      102.79       83.03      8.21 o 
  -1   7   1      721.25      746.70     19.32 o 
   0   7   1      273.48      275.30     10.94 o 
   1   7   1     1698.78     1650.02     35.85 o 
   2   7   1      967.47      934.24     28.78 o 
   3   7   1      694.73      686.85     26.39 o 
   4   7   1      186.32      215.12     19.68 o 
   5   7   1      121.81      132.79     22.12 o 
  -4   8   1      419.23      433.82     35.66 o 
  -3   8   1     1463.73     1449.90     55.06 o 
  -2   8   1     1627.02     1626.13     67.17 o 
  -1   8   1     2300.23     2329.82     60.37 o 
   0   8   1     2680.82     2676.51     60.44 o 
   1   8   1      578.58      567.20     20.86 o 
   2   8   1      661.87      670.35     30.60 o 
   3   8   1       44.08       73.72     11.84 o 
   4   8   1        9.27       -5.88     11.06 o 
  -3   9   1       20.75       26.62     12.31 o 
  -2   9   1      106.37      107.35     15.29 o 
  -1   9   1        1.60       14.94      9.19 o 
   0   9   1       19.85       20.07      7.82 o 
   1   9   1        5.83        4.34      6.61 o 
   2   9   1        0.77        5.00      9.12 o 
   3   9   1       58.22       62.47     13.78 o 
  -2  10   1      875.68      743.11     48.84 o 
  -1  10   1      796.27      745.15     37.14 o 
   0  10   1      872.38      809.86     53.23 o 
   1  10   1      779.38      730.23     44.68 o 
   2  10   1       13.09       21.42     13.73 o 
  -7   0   2       65.28      105.52     34.29 o 
  -6   0   2      138.99      136.74     21.17 o 
  -5   0   2      415.11      408.44     20.80 o 
  -4   0   2     2902.57     2943.37     71.50 o 
  -3   0   2     1888.53     1750.89     95.40 o 
  -2   0   2     2334.40     1913.53     43.64 o 
  -1   0   2    15792.14    16006.14    293.40 o 
   1   0   2     1622.31     1693.78     15.53 o 
   2   0   2       34.63       47.75      5.08 o 
   3   0   2     3093.98     3135.69     62.01 o 
   4   0   2        3.71        8.04      5.21 o 
   5   0   2        6.33       15.98      6.49 o 
   6   0   2       15.85       21.90      8.75 o 
   7   0   2      146.42      194.51     43.02 o 
  -7   1   2       93.95      141.35     25.39 o 
  -6   1   2       59.63       79.84     10.17 o 
  -5   1   2      111.24      109.58     10.09 o 
  -4   1   2      929.19      978.80     21.06 o 
  -3   1   2     1032.11     1013.81     16.96 o 
  -2   1   2     2204.25     2367.46     34.36 o 
  -1   1   2     9403.16     9132.96     51.38 o 
   0   1   2     2268.83     2495.54     28.44 o 
   1   1   2     6906.40     6965.94     55.85 o 
   2   1   2     2865.31     2875.59     47.13 o 
   3   1   2     1152.44     1119.94     30.22 o 
   4   1   2      147.31      169.69      7.13 o 
   5   1   2      293.71      284.33     11.62 o 
   6   1   2        9.42       15.35      6.80 o 
   7   1   2       32.71       20.89     15.70 o 
  -7   2   2      109.56       59.10     24.33 o 
  -6   2   2       25.83       37.03     15.19 o 
  -5   2   2      185.14      191.98     10.51 o 
  -4   2   2     1642.89     1598.92     30.19 o 
  -3   2   2     5380.15     5414.25     74.73 o 
  -2   2   2       85.35      142.20      5.82 o 
  -1   2   2     2716.43     2669.46     73.27 o 
   0   2   2     4812.44     5286.01     48.38 o 
   1   2   2     7000.00     8252.04    104.62 o 
   2   2   2     5451.33     5646.69     69.70 o 
   3   2   2     2006.91     2096.50     39.92 o 
   4   2   2     2774.44     2913.51     64.64 o 
   5   2   2      131.12      141.58     11.27 o 
   6   2   2       42.73       38.35     10.42 o 
   7   2   2        2.15        6.59     13.02 o 
  -7   3   2      104.46       94.17     24.67 o 
  -6   3   2      192.69      197.93     21.40 o 
  -5   3   2      341.56      337.67     16.32 o 
  -4   3   2      306.82      311.97     13.25 o 
  -3   3   2     3004.76     2978.51     57.69 o 
  -2   3   2     3790.60     3600.66     89.90 o 
  -1   3   2     2776.42     2484.89     28.60 o 
   0   3   2    14783.32    14554.71    161.68 o 
   1   3   2    13646.99    13133.11    159.69 o 
   2   3   2     4234.06     4014.10     56.57 o 
   3   3   2     5441.19     5258.25     94.99 o 
   4   3   2     1326.61     1311.01     30.03 o 
   5   3   2      528.91      531.18     19.72 o 
   6   3   2      335.82      315.99     22.55 o 
  -6   4   2       37.57       68.03     18.09 o 
  -5   4   2        5.16       -1.93      6.28 o 
  -4   4   2      613.63      601.78     34.55 o 
  -3   4   2       88.39       91.70      7.94 o 
  -2   4   2      194.47      197.54      7.88 o 
  -1   4   2       18.91       27.04      5.52 o 
   0   4   2      493.58      483.03      9.57 o 
   1   4   2     1737.56     1742.55     26.58 o 
   2   4   2     2941.60     3001.38     69.34 o 
   3   4   2     3081.01     2962.12     55.28 o 
   4   4   2     1034.17     1046.42     30.43 o 
   5   4   2      440.94      431.10     22.87 o 
   6   4   2      172.35      172.22     18.90 o 
  -6   5   2       28.90       30.50     14.09 o 
  -5   5   2        6.22       21.12      8.00 o 
  -4   5   2       72.27       79.87      9.97 o 
  -3   5   2     1070.03     1019.60     27.99 o 
  -2   5   2     2127.54     2052.59     41.85 o 
  -1   5   2     2967.24     3025.07     46.27 o 
   0   5   2     9403.07     9529.57    141.35 o 
   1   5   2     4771.71     4877.13     76.72 o 
   2   5   2     4318.83     4257.93     73.12 o 
   3   5   2      676.93      681.27     30.60 o 
   4   5   2      122.49      131.97     10.85 o 
   5   5   2        0.11        1.19      8.91 o 
   6   5   2        4.03       -7.14     12.30 o 
  -6   6   2      107.66      115.89     30.14 o 
  -5   6   2        5.76        6.16      9.95 o 
  -4   6   2       57.70       47.37     16.20 o 
  -3   6   2       63.05       79.10     10.61 o 
  -2   6   2      173.65      172.39      9.55 o 
  -1   6   2      232.85      218.45      8.11 o 
   0   6   2      262.98      277.78      9.49 o 
   1   6   2      262.29      276.75     16.11 o 
   2   6   2     1044.12     1023.50     23.99 o 
   3   6   2     1284.88     1245.68     36.60 o 
   4   6   2      495.96      508.87     25.80 o 
   5   6   2      131.30      150.79     17.51 o 
   6   6   2      215.32      191.06     30.42 o 
  -5   7   2      644.12      663.34     42.52 o 
  -4   7   2      548.15      544.11     30.86 o 
  -3   7   2       32.25       57.82     11.99 o 
  -2   7   2        1.40        3.17      6.85 o 
  -1   7   2        2.39       -0.33      4.65 o 
   0   7   2      820.78      784.85     19.61 o 
   1   7   2      779.88      775.38     22.92 o 
   2   7   2        5.97       11.23      6.56 o 
   3   7   2        0.17       12.15      7.09 o 
   4   7   2      460.09      466.03     23.04 o 
   5   7   2      416.57      427.37     36.96 o 
  -4   8   2       10.75       -6.27     10.46 o 
  -3   8   2        5.02        6.34      9.57 o 
  -2   8   2        2.00       25.35     21.35 o 
  -1   8   2       50.47       67.95     10.07 o 
   0   8   2       73.05       78.61      8.25 o 
   1   8   2       10.21       10.72      5.25 o 
   2   8   2      106.92      133.21     13.23 o 
   3   8   2       27.10       44.35     12.59 o 
   4   8   2        6.60        8.99     11.49 o 
  -3   9   2      405.27      405.36     28.67 o 
  -2   9   2      400.95      352.72     24.77 o 
  -1   9   2      192.17      214.30     29.13 o 
   0   9   2       12.90       13.42      6.10 o 
   1   9   2       11.39        4.79      6.78 o 
   2   9   2       35.05       28.37      9.33 o 
   3   9   2      161.82      136.59     17.99 o 
  -2  10   2        3.04       -8.72     12.48 o 
  -1  10   2        0.82        1.25      9.63 o 
   0  10   2       37.56       33.26     13.63 o 
   1  10   2      113.60       83.22     27.35 o 
   2  10   2       77.33       50.03     16.04 o 
  -7   1   3      852.36      842.23     51.78 o 
  -6   1   3      646.44      670.70     27.34 o 
  -5   1   3     1644.72     1714.67     38.96 o 
  -4   1   3     2292.59     2192.84     50.40 o 
  -3   1   3       27.58       49.35      4.51 o 
  -2   1   3     3081.99     3405.81     43.95 o 
  -1   1   3      103.92      111.24      4.65 o 
   0   1   3        4.87       12.49      1.31 o 
   1   1   3      370.98      395.54      3.73 o 
   2   1   3      111.17       92.64      6.55 o 
   3   1   3     2059.28     1943.88     28.58 o 
   4   1   3     9583.47     9545.11    153.84 o 
   5   1   3     3432.29     3380.82     66.99 o 
   6   1   3     1292.94     1385.27     44.34 o 
   7   1   3      654.91      596.99     47.45 o 
  -7   2   3       28.28       42.54     14.92 o 
  -6   2   3      113.57      130.32     12.17 o 
  -5   2   3      531.50      517.79     19.14 o 
  -4   2   3      471.23      463.16     12.84 o 
  -3   2   3     2280.28     2273.49     33.11 o 
  -2   2   3      832.66      915.55     27.93 o 
  -1   2   3      633.61      611.38      5.82 o 
   0   2   3      381.14      363.21     13.65 o 
   1   2   3     3179.84     3418.82     41.72 o 
   2   2   3      965.89      969.83     21.10 o 
   3   2   3       42.42       46.38      4.35 o 
   4   2   3        3.26       -3.92      3.92 o 
   5   2   3        7.55        1.85      4.03 o 
   6   2   3       18.17       29.98      9.77 o 
   7   2   3       49.33       26.25     17.12 o 
  -6   3   3       53.98       56.95      9.96 o 
  -5   3   3       90.59      102.33     10.14 o 
  -4   3   3      473.73      445.16     16.78 o 
  -3   3   3     1178.23     1157.42     25.93 o 
  -2   3   3     1307.05     1327.06     27.21 o 
  -1   3   3      829.16      732.35     15.04 o 
   0   3   3       87.37       39.72      3.05 o 
   1   3   3      222.47      323.81      9.19 o 
   2   3   3      736.16      781.83     15.17 o 
   3   3   3      382.02      359.61      9.67 o 
   4   3   3     1826.04     1703.80     33.84 o 
   5   3   3      759.72      705.34     28.67 o 
   6   3   3       40.24       24.08     11.74 o 
  -6   4   3      365.16      339.02     26.61 o 
  -5   4   3      130.58      170.95     15.07 o 
  -4   4   3     2622.15     2574.61     62.84 o 
  -3   4   3     2538.86     2580.58     70.70 o 
  -2   4   3      662.30      645.55     17.06 o 
  -1   4   3      551.58      597.54      9.81 o 
   0   4   3      171.00      178.21      8.02 o 
   1   4   3     2068.19     2105.16     35.78 o 
   2   4   3       22.31       40.86      7.62 o 
   3   4   3     2145.80     2094.01     38.67 o 
   4   4   3      404.34      389.38     12.83 o 
   5   4   3       48.22       93.55     11.73 o 
   6   4   3        6.32        1.96      8.29 o 
  -6   5   3      174.11      205.51     30.13 o 
  -5   5   3      151.83      171.18     19.10 o 
  -4   5   3      395.53      445.98     19.96 o 
  -3   5   3     2485.34     2452.11     54.77 o 
  -2   5   3     5886.53     5743.76    103.72 o 
  -1   5   3     5178.40     4932.64    160.36 o 
   0   5   3     3076.12     3083.41     48.13 o 
   1   5   3     4003.85     3916.17     69.90 o 
   2   5   3     2657.29     2578.33     47.18 o 
   3   5   3      862.19      813.19     35.09 o 
   4   5   3        3.89       -0.35      5.37 o 
   5   5   3       29.74       32.81     11.81 o 
   6   5   3       71.85       77.59     21.01 o 
  -6   6   3        4.56        6.72     13.21 o 
  -5   6   3       60.46       77.56     14.95 o 
  -4   6   3      166.50      183.10     16.14 o 
  -3   6   3      705.09      719.18     27.74 o 
  -2   6   3       25.03       42.12      6.61 o 
  -1   6   3       23.36       31.68      8.11 o 
   0   6   3      268.11      282.75     16.78 o 
   1   6   3      119.53      135.25      7.99 o 
   2   6   3      454.22      491.25     15.61 o 
   3   6   3      858.95      895.56     28.47 o 
   4   6   3       65.52      101.29     11.24 o 
   5   6   3       20.95       29.44     12.02 o 
  -5   7   3      113.00      157.48     37.63 o 
  -4   7   3      224.99      229.06     19.60 o 
  -3   7   3      649.11      652.25     29.45 o 
  -2   7   3     1536.32     1478.87     37.93 o 
  -1   7   3      634.10      625.63     25.02 o 
   0   7   3      876.85      907.34     31.71 o 
   1   7   3      646.99      661.06     21.58 o 
   2   7   3      860.32      845.50     24.01 o 
   3   7   3      367.01      374.25     19.01 o 
   4   7   3       76.88       78.98     13.37 o 
   5   7   3       59.75       76.15     18.93 o 
  -4   8   3      264.80      276.51     24.40 o 
  -3   8   3      245.67      258.01     20.28 o 
  -2   8   3       21.98       42.42     11.67 o 
  -1   8   3      188.52      185.73     12.57 o 
   0   8   3      553.54      530.73     18.70 o 
   1   8   3      679.39      655.45     33.55 o 
   2   8   3     1350.37     1361.98     41.40 o 
   3   8   3     1324.63     1275.79     44.36 o 
   4   8   3      461.16      433.46     33.00 o 
  -3   9   3        2.41       18.09     17.34 o 
  -2   9   3        0.29        3.43      9.70 o 
  -1   9   3       21.17       19.36      9.92 o 
   0   9   3       33.40       49.13      9.58 o 
   1   9   3        2.29        8.27      8.48 o 
   2   9   3        9.62       -0.73      7.74 o 
   3   9   3        3.26       38.75     38.45 o 
  -2  10   3       22.91       12.03     12.08 o 
  -1  10   3       10.52       26.29     11.68 o 
   0  10   3      267.89      234.41     25.63 o 
   1  10   3      376.63      385.66     55.25 o 
   2  10   3      336.31      390.53     92.35 o 
  -7   0   4      263.02      236.01     33.52 o 
  -6   0   4        0.60        9.17      8.72 o 
  -5   0   4      696.45      683.17     39.90 o 
  -4   0   4       50.82       59.90      7.38 o 
  -3   0   4     3497.41     3523.88     87.74 o 
  -2   0   4    12229.36    12640.99    207.13 o 
  -1   0   4    27637.90    26604.65    455.30 o 
   0   0   4    11670.04    10771.52    111.97 o 
   1   0   4    48285.84    44406.47    385.55 o 
   2   0   4     2930.63     2854.87    120.72 o 
   3   0   4     3737.73     3627.28    113.65 o 
   4   0   4      851.71      854.90     26.44 o 
   5   0   4       13.57       15.47      7.61 o 
   6   0   4      172.14      169.82     21.23 o 
   7   0   4       24.63       39.28     28.05 o 
  -7   1   4        6.11       -5.21     12.06 o 
  -6   1   4       12.43       10.66      7.38 o 
  -5   1   4       92.10      107.50      9.00 o 
  -4   1   4        2.90       16.52      7.41 o 
  -3   1   4     1748.71     1800.36     29.47 o 
  -2   1   4       64.61       37.54      4.44 o 
  -1   1   4      481.21      500.83      7.98 o 
   0   1   4     4793.63     4800.44     47.97 o 
   1   1   4       11.50       26.83      3.74 o 
   2   1   4      152.93      154.89      4.36 o 
   3   1   4      301.68      348.32      9.87 o 
   4   1   4       29.41       30.62      4.32 o 
   5   1   4        0.69        5.21      4.75 o 
   6   1   4      122.11      130.14     15.46 o 
   7   1   4        0.70      -18.02     18.02 o 
  -7   2   4        0.41       29.71     17.03 o 
  -6   2   4        2.20        7.20      7.47 o 
  -5   2   4      316.41      328.74     15.52 o 
  -4   2   4      265.14      284.72      9.28 o 
  -3   2   4       18.11       31.41      4.25 o 
  -2   2   4     1883.84     1883.45     19.62 o 
  -1   2   4      301.50      229.57      6.21 o 
   0   2   4    30463.33    29193.68    294.34 o 
   1   2   4     1996.14     1990.16     45.36 o 
   2   2   4     7152.15     6621.39     90.32 o 
   3   2   4     2748.84     2762.29     47.47 o 
   4   2   4      597.98      611.77     15.79 o 
   5   2   4        1.72       19.98     11.90 o 
   6   2   4        3.99       16.45      9.06 o 
   7   2   4      189.70      237.31     28.85 o 
  -6   3   4      115.40      121.54     12.01 o 
  -5   3   4       55.40      126.62     26.19 o 
  -4   3   4     1453.93     1498.32     37.55 o 
  -3   3   4      549.40      507.85     14.78 o 
  -2   3   4     2205.73     2096.63     44.61 o 
  -1   3   4      393.97      311.17      4.92 o 
   0   3   4      510.92      361.33     10.27 o 
   1   3   4      299.22      420.39     10.50 o 
   2   3   4        7.41        1.18      2.53 o 
   3   3   4       75.14       93.67      5.24 o 
   4   3   4       25.21       23.06      6.11 o 
   5   3   4       74.98       92.34      8.82 o 
   6   3   4        2.87       21.22     10.09 o 
  -6   4   4      343.06      310.00     23.76 o 
  -5   4   4      475.06      478.41     20.98 o 
  -4   4   4     1923.41     1885.89     48.22 o 
  -3   4   4      526.63      534.43     16.58 o 
  -2   4   4      290.40      282.51      8.62 o 
  -1   4   4        1.19       -0.71      4.93 o 
   0   4   4      138.57      154.35      5.04 o 
   1   4   4     2192.17     2145.70     33.62 o 
   2   4   4      866.35      886.58     28.55 o 
   3   4   4      405.60      379.22     13.57 o 
   4   4   4      359.10      346.90     14.82 o 
   5   4   4      227.13      233.66     21.15 o 
   6   4   4      519.45      494.37     28.42 o 
  -6   5   4       17.69       15.18     16.88 o 
  -5   5   4       78.50       78.83     13.31 o 
  -4   5   4       57.60       97.01     12.27 o 
  -3   5   4     2806.60     2770.81     60.29 o 
  -2   5   4      458.13      448.49     15.83 o 
  -1   5   4     3411.73     3386.41     49.44 o 
   0   5   4     1045.80     1106.88     20.45 o 
   1   5   4       84.72       90.35      6.10 o 
   2   5   4       31.55       34.57      6.39 o 
   3   5   4       23.03       34.30      5.74 o 
   4   5   4      234.62      242.16     13.82 o 
   5   5   4      133.59      163.59     16.25 o 
   6   5   4        3.22      -10.04     16.24 o 
  -6   6   4      433.44      358.67     34.77 o 
  -5   6   4      656.56      676.52     35.61 o 
  -4   6   4      615.15      638.93     31.29 o 
  -3   6   4     1589.97     1521.12     51.85 o 
  -2   6   4      550.90      536.61     28.69 o 
  -1   6   4      316.61      320.74     14.18 o 
   0   6   4      173.18      191.53      8.10 o 
   1   6   4      605.67      593.50     16.57 o 
   2   6   4        2.29       11.24      5.19 o 
   3   6   4      968.06      950.36     33.86 o 
   4   6   4       47.70       51.17     11.06 o 
   5   6   4      467.60      494.66     29.85 o 
  -5   7   4      157.89      132.06     19.35 o 
  -4   7   4       44.63       34.04     12.09 o 
  -3   7   4      122.32      122.95     13.95 o 
  -2   7   4      451.59      483.99     23.10 o 
  -1   7   4      149.97      157.85     10.72 o 
   0   7   4      171.19      160.78     12.67 o 
   1   7   4      323.71      336.25     13.18 o 
   2   7   4      457.58      481.43     17.13 o 
   3   7   4      721.71      758.43     28.63 o 
   4   7   4     1051.27     1069.66     45.95 o 
   5   7   4      519.74      551.60     38.10 o 
  -4   8   4      119.99      132.27     18.98 o 
  -3   8   4        3.81        2.57      8.31 o 
  -2   8   4       97.93      106.70     14.23 o 
  -1   8   4       25.92       55.45     20.67 o 
   0   8   4       21.17       16.86      6.78 o 
   1   8   4       16.96       44.62     11.21 o 
   2   8   4      273.58      282.40     19.12 o 
   3   8   4       10.85       10.73      8.88 o 
   4   8   4       84.69       89.37     19.23 o 
  -3   9   4       54.63       24.32     12.87 o 
  -2   9   4        0.26        8.86      9.92 o 
  -1   9   4        0.30       -7.74      8.44 o 
   0   9   4       52.94       41.31     10.29 o 
   1   9   4      905.02      859.48     31.49 o 
   2   9   4      692.02      671.05     34.22 o 
   3   9   4     1046.15     1089.92     56.03 o 
  -2  10   4      164.53      170.86     20.92 o 
  -1  10   4      108.02      114.25     16.97 o 
   0  10   4       28.61       58.54     21.29 o 
   1  10   4        2.45       79.27     59.46 o 
   2  10   4       21.93       57.94     24.47 o 
  -7   1   5        3.23       30.70     19.30 o 
  -6   1   5      116.07      137.77     15.49 o 
  -5   1   5        3.64       10.48      4.53 o 
  -4   1   5      244.11      250.89      8.68 o 
  -3   1   5     4058.82     4172.58     67.72 o 
  -2   1   5     3476.97     3447.88     43.28 o 
  -1   1   5     1281.02     1391.93     32.76 o 
   0   1   5      542.04      654.42      9.76 o 
   1   1   5     4543.39     4254.70     59.68 o 
   2   1   5      118.66      200.30      7.00 o 
   3   1   5     2267.87     2197.25     30.89 o 
   4   1   5     1512.34     1439.70     26.67 o 
   5   1   5      133.93      165.71     12.28 o 
   6   1   5        1.10       25.82     22.05 o 
   7   1   5       18.60       77.32     38.39 o 
  -7   2   5      549.69      519.70     49.03 o 
  -6   2   5      881.17      890.26     36.58 o 
  -5   2   5      473.37      560.58     45.05 o 
  -4   2   5     3141.02     3008.84    192.77 o 
  -3   2   5     1332.41     1325.78     20.56 o 
  -2   2   5     1319.16     1171.59     19.14 o 
  -1   2   5     1683.00     1689.20     21.85 o 
   0   2   5     2245.02     2317.55     39.80 o 
   1   2   5      426.88      394.28     10.25 o 
   2   2   5     3369.08     3478.27     43.17 o 
   3   2   5     1296.49     1223.98     19.65 o 
   4   2   5     1175.14     1153.79     22.70 o 
   5   2   5     1688.85     1725.37     44.09 o 
   6   2   5      517.78      523.97     26.52 o 
   7   2   5      363.45      371.18     33.71 o 
  -6   3   5      133.83      158.22     17.39 o 
  -5   3   5       32.03       55.34      9.32 o 
  -4   3   5      111.89      133.80      9.54 o 
  -3   3   5     1515.14     1634.76     92.78 o 
  -2   3   5     1341.92     1408.51     32.92 o 
  -1   3   5        4.72       -3.45      3.53 o 
   0   3   5     6174.87     6467.73     75.35 o 
   1   3   5     2251.21     2427.46     33.95 o 
   2   3   5     2733.63     2760.07     45.30 o 
   3   3   5     1589.65     1535.23     35.44 o 
   4   3   5     1854.19     1799.91     50.86 o 
   5   3   5       94.81       86.97      8.84 o 
   6   3   5        2.05        4.83      8.79 o 
  -6   4   5      515.52      518.43     30.46 o 
  -5   4   5     1330.53     1267.03     49.85 o 
  -4   4   5     1241.67     1250.72     34.96 o 
  -3   4   5     1547.49     1585.91     39.73 o 
  -2   4   5      887.05      896.75     31.02 o 
  -1   4   5       82.64       74.16      6.30 o 
   0   4   5        2.94        4.38      3.17 o 
   1   4   5     2562.11     2785.65     48.08 o 
   2   4   5      181.87      172.59      8.44 o 
   3   4   5      387.08      388.62     13.85 o 
   4   4   5     2119.67     2062.38     49.28 o 
   5   4   5      525.20      494.34     25.66 o 
   6   4   5      693.34      697.04     36.56 o 
  -6   5   5       19.20       22.65     15.07 o 
  -5   5   5        8.50       27.08     11.08 o 
  -4   5   5       16.95       21.52      9.96 o 
  -3   5   5      403.90      442.94     20.16 o 
  -2   5   5      385.66      371.98      9.97 o 
  -1   5   5       18.97        9.24      3.21 o 
   0   5   5      175.35      169.66      6.11 o 
   1   5   5      947.52     1032.59     21.23 o 
   2   5   5        3.05        1.26      3.49 o 
   3   5   5      184.78      203.42     14.72 o 
   4   5   5      175.39      179.88     14.79 o 
   5   5   5        3.01        5.50      8.80 o 
   6   5   5       57.83       75.43     15.62 o 
  -5   6   5        3.76        2.85      9.69 o 
  -4   6   5       37.53       37.62     14.67 o 
  -3   6   5      204.68      215.20     15.87 o 
  -2   6   5     2177.91     2146.87     62.82 o 
  -1   6   5     2335.24     2328.14     39.52 o 
   0   6   5     3473.37     3495.55     61.24 o 
   1   6   5      713.58      718.22     18.02 o 
   2   6   5      162.61      190.16     10.49 o 
   3   6   5        7.25        9.73      6.32 o 
   4   6   5      115.03      133.20     14.16 o 
   5   6   5      451.84      410.98     26.78 o 
  -5   7   5        4.57       -3.28     10.06 o 
  -4   7   5        0.41      -10.48     10.48 o 
  -3   7   5       56.64       73.07     11.99 o 
  -2   7   5       81.30       92.27     15.75 o 
  -1   7   5       11.74        8.24      6.59 o 
   0   7   5      222.71      217.63      9.61 o 
   1   7   5      114.24      113.11      8.45 o 
   2   7   5        1.60       -0.16      4.51 o 
   3   7   5       44.89       35.52     11.50 o 
   4   7   5       19.66       18.44     11.22 o 
   5   7   5        0.31        7.07     11.97 o 
  -4   8   5        9.03       20.04     11.93 o 
  -3   8   5      346.72      332.54     23.67 o 
  -2   8   5     1182.49     1174.03     47.24 o 
  -1   8   5     2540.34     2583.45     82.32 o 
   0   8   5     2144.41     2055.71     61.16 o 
   1   8   5     1515.33     1536.45     39.70 o 
   2   8   5      493.56      517.73     22.38 o 
   3   8   5      625.23      631.71     31.23 o 
   4   8   5       20.64       31.50     15.27 o 
  -3   9   5       26.53       27.90     13.25 o 
  -2   9   5       17.71       26.75     11.39 o 
  -1   9   5        7.17       -0.34      7.59 o 
   0   9   5        6.18        6.37      8.11 o 
   1   9   5       48.09       49.89      9.56 o 
   2   9   5       28.51       43.58     11.41 o 
   3   9   5       94.65       69.27     16.16 o 
  -2  10   5      462.88      438.35     38.31 o 
  -1  10   5     1070.88      977.55     49.74 o 
   0  10   5     1099.36     1033.78     58.01 o 
   1  10   5      312.19      282.48     29.81 o 
   2  10   5      403.87      371.72     61.72 o 
  -7   0   6       13.88       -9.00     14.76 o 
  -6   0   6       48.25       58.45     11.79 o 
  -5   0   6      353.58      346.08     19.14 o 
  -4   0   6     1551.79     1634.22     45.93 o 
  -3   0   6    11602.24    11948.19    248.23 o 
  -2   0   6     2380.84     2081.58     81.83 o 
  -1   0   6    27571.13    24216.53    489.81 o 
   0   0   6    29711.34    26020.68   1035.89 o 
   1   0   6     6179.67     5399.03     73.70 o 
   2   0   6      244.57      297.22      8.82 o 
   3   0   6      656.41      702.15     19.21 o 
   4   0   6      126.98      123.32      8.32 o 
   5   0   6       58.63       52.88     15.98 o 
   6   0   6       15.24       20.20     16.05 o 
   7   0   6       11.63       13.56     24.31 o 
  -7   1   6        2.84       14.23     14.22 o 
  -6   1   6      152.64      162.67     14.43 o 
  -5   1   6        2.19       23.68     10.63 o 
  -4   1   6       61.77       58.96      5.47 o 
  -3   1   6      308.92      365.34     10.40 o 
  -2   1   6      353.98      297.47     11.97 o 
  -1   1   6        2.22        9.39      1.89 o 
   0   1   6     2829.70     3077.41     72.15 o 
   1   1   6      151.98      127.16      5.72 o 
   2   1   6       41.48       44.24      5.08 o 
   3   1   6      564.77      538.19     10.55 o 
   4   1   6       31.72       39.64      6.59 o 
   5   1   6       35.18       50.33      7.36 o 
   6   1   6        4.92       10.07     11.54 o 
   7   1   6        2.02       32.10     15.99 o 
  -7   2   6      100.22      118.05     38.73 o 
  -6   2   6       40.67       50.06     10.37 o 
  -5   2   6       11.37       14.98      6.69 o 
  -4   2   6      320.91      322.68      9.66 o 
  -3   2   6      519.48      467.80      9.41 o 
  -2   2   6     1052.70      859.45     12.76 o 
  -1   2   6      560.61      473.62      8.97 o 
   0   2   6     8839.24     8122.77     97.03 o 
   1   2   6      251.90      344.83     11.51 o 
   2   2   6      913.52     1079.06     15.62 o 
   3   2   6      786.51      748.66     23.21 o 
   4   2   6       19.05       25.07      5.59 o 
   5   2   6       55.01       82.70      8.65 o 
   6   2   6       72.38       90.67     14.03 o 
  -6   3   6       11.53       13.71     10.53 o 
  -5   3   6        5.53       10.75      6.72 o 
  -4   3   6       24.36       38.20      9.51 o 
  -3   3   6       10.89       13.04      3.65 o 
  -2   3   6      879.85     1025.48     24.87 o 
  -1   3   6      242.04      208.27      5.63 o 
   0   3   6     3523.41     3635.66     45.01 o 
   1   3   6     7961.80     8108.80    107.77 o 
   2   3   6     3001.98     3079.84     45.88 o 
   3   3   6     1279.22     1212.33     21.80 o 
   4   3   6      721.67      773.04     22.99 o 
   5   3   6      129.02       99.00      9.92 o 
   6   3   6       31.35        7.91     12.02 o 
  -6   4   6      580.89      617.63     35.16 o 
  -5   4   6      328.65      369.98     22.78 o 
  -4   4   6      102.73      140.56     11.13 o 
  -3   4   6       61.64       69.47      6.46 o 
  -2   4   6      498.49      521.73     18.21 o 
  -1   4   6      101.94      111.87      6.04 o 
   0   4   6       11.08       23.17      4.03 o 
   1   4   6     1334.53     1320.41     26.17 o 
   2   4   6     1923.40     2109.35     57.66 o 
   3   4   6     2469.97     2443.97     71.10 o 
   4   4   6      917.83      933.22     28.56 o 
   5   4   6      580.61      593.23     28.93 o 
   6   4   6      743.70      690.09     44.24 o 
  -6   5   6       26.77       30.01     13.08 o 
  -5   5   6       75.15       75.90     16.11 o 
  -4   5   6      274.42      288.22     43.73 o 
  -3   5   6       12.97       18.81     11.05 o 
  -2   5   6       25.59       53.07      7.93 o 
  -1   5   6       41.27       56.23      3.65 o 
   0   5   6      627.40      670.33     31.21 o 
   1   5   6     2123.33     2162.89     39.11 o 
   2   5   6      620.61      593.69     17.52 o 
   3   5   6      162.54      194.76     12.49 o 
   4   5   6        7.09       10.10      6.07 o 
   5   5   6        0.16        1.12      7.86 o 
   6   5   6       21.40       50.51     38.87 o 
  -5   6   6      361.28      389.84     27.22 o 
  -4   6   6      446.80      450.47     26.51 o 
  -3   6   6      195.30      190.29     15.96 o 
  -2   6   6      543.52      572.30     24.10 o 
  -1   6   6      660.46      677.68     17.72 o 
   0   6   6        1.16        3.26      3.64 o 
   1   6   6     1066.06     1082.33     25.11 o 
   2   6   6     2640.23     2632.85     68.77 o 
   3   6   6      550.33      571.91     19.40 o 
   4   6   6      919.01      888.88     37.46 o 
   5   6   6      646.00      690.96     45.06 o 
  -5   7   6      289.12      268.38     24.93 o 
  -4   7   6      673.96      646.68     36.29 o 
  -3   7   6      430.62      439.12     25.80 o 
  -2   7   6       97.78      108.44     13.00 o 
  -1   7   6      373.50      348.81     18.45 o 
   0   7   6      225.48      218.84     10.27 o 
   1   7   6      699.85      727.45     20.67 o 
   2   7   6       41.77       44.05     10.05 o 
   3   7   6       21.82       33.81      8.63 o 
   4   7   6       16.46       36.04     11.76 o 
   5   7   6       82.65       84.02     18.43 o 
  -4   8   6        0.20        5.34     10.58 o 
  -3   8   6       90.81      106.23     16.21 o 
  -2   8   6       59.23       86.40     13.46 o 
  -1   8   6       35.94       42.99     10.53 o 
   0   8   6      122.27      147.84     11.35 o 
   1   8   6        1.10       -0.84      5.12 o 
   2   8   6       84.00      107.47     11.27 o 
   3   8   6      140.21      153.52     20.58 o 
   4   8   6        6.36       17.03     11.66 o 
  -3   9   6      459.74      504.46     33.18 o 
  -2   9   6      216.23      217.51     21.13 o 
  -1   9   6       71.04       96.79     15.87 o 
   0   9   6      154.54      178.36     16.81 o 
   1   9   6      342.51      361.60     28.46 o 
   2   9   6      287.34      286.21     18.62 o 
   3   9   6       47.34       78.49     19.64 o 
  -2  10   6       70.14       80.01     17.99 o 
  -1  10   6       27.14       27.73     14.17 o 
   0  10   6      267.86      204.23     26.20 o 
   1  10   6       50.66       36.04     16.41 o 
   2  10   6      141.93      176.12     54.08 o 
  -7   1   7      733.01      720.24     49.91 o 
  -6   1   7     1407.10     1408.97     46.85 o 
  -5   1   7     1226.26     1263.04     31.25 o 
  -4   1   7     1920.96     1955.69     37.66 o 
  -3   1   7     1551.02     1560.15     30.23 o 
  -2   1   7      358.40      360.54     11.86 o 
  -1   1   7      302.51      309.34      5.86 o 
   0   1   7     2335.74     2519.52     63.76 o 
   1   1   7      213.87      234.11      4.13 o 
   2   1   7      236.35      243.37      7.12 o 
   3   1   7      771.38      792.10     17.59 o 
   4   1   7     2591.81     2563.53     53.57 o 
   5   1   7     1753.85     1653.08     46.44 o 
   6   1   7      792.64      797.86     36.29 o 
  -6   2   7        2.93        2.79      7.48 o 
  -5   2   7      277.35      262.61     17.27 o 
  -4   2   7        0.10       11.30      4.30 o 
  -3   2   7       91.89       84.33      6.48 o 
  -2   2   7      324.85      351.51      8.21 o 
  -1   2   7       30.28       29.95      3.38 o 
   0   2   7      477.04      426.59      8.38 o 
   1   2   7     4699.19     4955.76     78.33 o 
   2   2   7      717.00      622.99     14.42 o 
   3   2   7     1521.71     1482.59     30.78 o 
   4   2   7     1558.84     1517.25     36.74 o 
   5   2   7      122.73      123.19     10.22 o 
   6   2   7      254.03      275.07     20.59 o 
  -6   3   7      352.51      352.10     28.03 o 
  -5   3   7      140.17      146.32     12.17 o 
  -4   3   7      741.27      731.40     22.61 o 
  -3   3   7      192.70      186.56      7.51 o 
  -2   3   7       10.68       26.55      9.35 o 
  -1   3   7      429.22      396.33     14.59 o 
   0   3   7     1725.96     1763.70     42.39 o 
   1   3   7     4562.14     4692.68     75.01 o 
   2   3   7       85.69       80.08      9.13 o 
   3   3   7      502.85      529.02     15.96 o 
   4   3   7       56.08       61.64      8.49 o 
   5   3   7      118.97      119.82     15.09 o 
   6   3   7       45.75       43.28     15.95 o 
  -6   4   7       23.95       16.67     11.55 o 
  -5   4   7       63.93       77.96     13.54 o 
  -4   4   7       90.63       97.02     12.87 o 
  -3   4   7      240.17      261.11     15.32 o 
  -2   4   7       31.38       37.93      7.42 o 
  -1   4   7       44.98       51.88      4.16 o 
   0   4   7      907.27      955.87     16.32 o 
   1   4   7     1020.80     1043.41     22.64 o 
   2   4   7     3090.64     3211.81     92.44 o 
   3   4   7     1815.53     1908.90     46.10 o 
   4   4   7      861.85      865.51     31.97 o 
   5   4   7      462.29      464.10     24.70 o 
   6   4   7       96.00       85.44     18.63 o 
  -6   5   7        9.36        0.46      9.83 o 
  -5   5   7       67.83       84.21     14.92 o 
  -4   5   7      148.64      144.81     14.78 o 
  -3   5   7      565.26      636.54     37.77 o 
  -2   5   7      698.89      743.80     27.00 o 
  -1   5   7     1854.57     1786.09     34.44 o 
   0   5   7     3971.87     4054.99     63.88 o 
   1   5   7     1607.16     1598.35     30.63 o 
   2   5   7     1331.59     1366.28     30.43 o 
   3   5   7      421.07      432.91     20.05 o 
   4   5   7       25.18       56.27     10.57 o 
   5   5   7       16.59       13.80      9.69 o 
   6   5   7       36.27       -1.23     12.46 o 
  -5   6   7       35.26       53.83     20.04 o 
  -4   6   7      510.06      478.69     27.99 o 
  -3   6   7     1000.19      969.88     39.75 o 
  -2   6   7     1384.18     1394.06     44.75 o 
  -1   6   7     1825.60     1752.90     38.52 o 
   0   6   7     1010.32     1002.82     21.82 o 
   1   6   7       53.58       62.64      6.34 o 
   2   6   7       33.21       40.59      9.94 o 
   3   6   7      422.22      421.58     19.04 o 
   4   6   7      266.94      268.97     19.05 o 
   5   6   7       13.87       26.56     13.93 o 
  -5   7   7       21.04        8.95     11.40 o 
  -4   7   7      115.02      139.81     17.30 o 
  -3   7   7       30.65       82.18     13.11 o 
  -2   7   7      228.16      269.71     37.05 o 
  -1   7   7      211.85      212.49     15.59 o 
   0   7   7      567.14      581.75     16.80 o 
   1   7   7      494.88      493.89     17.42 o 
   2   7   7      512.02      510.54     18.64 o 
   3   7   7       99.40      156.88     20.36 o 
   4   7   7      128.20      134.21     16.32 o 
   5   7   7       97.07       78.17     17.89 o 
  -4   8   7      279.78      290.24     25.34 o 
  -3   8   7      928.00      941.23     43.43 o 
  -2   8   7      575.17      575.13     30.97 o 
  -1   8   7      809.56      800.18     35.56 o 
   0   8   7      126.40      134.97     11.67 o 
   1   8   7        4.40        6.39      5.78 o 
   2   8   7      135.21      134.42     12.38 o 
   3   8   7       78.99      104.15     15.07 o 
   4   8   7      146.30      160.47     22.56 o 
  -3   9   7        3.02        0.10     12.83 o 
  -2   9   7       35.31       53.69     18.63 o 
  -1   9   7       49.63       65.56     14.78 o 
   0   9   7       99.66       93.25     13.79 o 
   1   9   7       27.99       50.27     12.35 o 
   2   9   7      202.62      194.18     22.98 o 
   3   9   7       95.67      103.55     17.82 o 
  -2  10   7      495.80      488.59     37.37 o 
  -1  10   7      184.87      195.16     23.22 o 
   0  10   7      148.23      149.61     21.66 o 
   1  10   7        6.60        1.99     11.27 o 
  -7   0   8       38.90       35.85     34.91 o 
  -6   0   8       22.98       38.54     18.43 o 
  -5   0   8      353.03      387.51     22.08 o 
  -4   0   8     3380.29     3364.85     89.22 o 
  -3   0   8     1716.05     1610.62     39.61 o 
  -2   0   8      457.06      463.39     26.03 o 
  -1   0   8     7580.05     8537.48    200.27 o 
   0   0   8     2112.76     2930.48    201.80 o 
   1   0   8       46.87       90.25      6.61 o 
   2   0   8      496.50      439.75     14.71 o 
   3   0   8       61.15       81.56      4.68 o 
   4   0   8       13.85        4.45      7.61 o 
   5   0   8      636.29      598.47     35.99 o 
   6   0   8        4.07       56.42     55.17 o 
  -7   1   8       13.87      -12.11     14.95 o 
  -6   1   8       36.27       44.68     11.48 o 
  -5   1   8      155.16      156.69      9.56 o 
  -4   1   8      606.83      604.64     17.87 o 
  -3   1   8      191.74      187.57      8.62 o 
  -2   1   8     3848.86     3996.57    102.72 o 
  -1   1   8      218.04      164.97      4.47 o 
   0   1   8     4028.77     4044.50     52.10 o 
   1   1   8      680.49      678.81     13.39 o 
   2   1   8     1411.72     1360.91     24.49 o 
   3   1   8        1.51        2.09      5.70 o 
   4   1   8      278.62      308.10     12.05 o 
   5   1   8       27.35       28.36      8.59 o 
   6   1   8       18.92       40.89     20.56 o 
  -6   2   8       49.24      108.59     23.40 o 
  -5   2   8      538.13      461.91     25.47 o 
  -4   2   8     2348.51     2244.43     49.33 o 
  -3   2   8     1337.76     1341.27     23.90 o 
  -2   2   8        0.74        3.74      1.64 o 
  -1   2   8      197.65      215.58      3.31 o 
   0   2   8      709.20      843.97     18.80 o 
   1   2   8     4613.20     4797.80    121.59 o 
   2   2   8     1887.79     1927.41     36.19 o 
   3   2   8     2351.36     2282.40     46.22 o 
   4   2   8       22.06       17.11      6.06 o 
   5   2   8        0.02        9.76      5.51 o 
   6   2   8       75.05       76.06     12.76 o 
  -6   3   8       36.41       47.32     13.16 o 
  -5   3   8      202.39      253.90     18.93 o 
  -4   3   8      225.80      234.71     11.18 o 
  -3   3   8     3232.45     3190.04     85.11 o 
  -2   3   8      665.29      589.01     16.11 o 
  -1   3   8     3808.26     3671.61     58.90 o 
   0   3   8     3881.99     3631.94     48.88 o 
   1   3   8     3813.22     3747.45     71.06 o 
   2   3   8     2006.54     1895.91     37.86 o 
   3   3   8      991.04     1010.24     26.79 o 
   4   3   8      302.10      319.86     14.24 o 
   5   3   8      374.35      378.21     17.11 o 
   6   3   8      276.85      262.03     26.11 o 
  -6   4   8       55.44       61.19     15.21 o 
  -5   4   8      331.72      321.75     22.79 o 
  -4   4   8      548.21      557.00     26.56 o 
  -3   4   8     1120.75     1195.88     44.24 o 
  -2   4   8      326.15      309.35     14.71 o 
  -1   4   8      511.48      529.58     23.34 o 
   0   4   8       10.65       13.86      3.04 o 
   1   4   8      386.50      412.49     10.68 o 
   2   4   8     3050.20     3078.01     53.96 o 
   3   4   8       93.56      121.12     12.70 o 
   4   4   8      196.30      177.60     12.07 o 
   5   4   8       86.75       92.78     24.77 o 
   6   4   8        0.62        6.82     13.14 o 
  -6   5   8        1.01        7.09     12.23 o 
  -5   5   8       12.30       19.88     10.90 o 
  -4   5   8      196.83      185.31     16.26 o 
  -3   5   8      994.42     1069.28     42.63 o 
  -2   5   8     2303.22     2366.13     83.00 o 
  -1   5   8      428.50      399.79     12.12 o 
   0   5   8     4281.69     4430.74     72.17 o 
   1   5   8     1245.42     1258.45     29.20 o 
   2   5   8        6.30       18.71      5.24 o 
   3   5   8       23.85       35.27      7.52 o 
   4   5   8      316.47      277.07     19.37 o 
   5   5   8       17.18       13.71     10.25 o 
   6   5   8       16.03       -6.65     13.19 o 
  -5   6   8       99.70      113.44     18.39 o 
  -4   6   8      670.31      644.06     34.37 o 
  -3   6   8        3.05        5.71      9.36 o 
  -2   6   8      127.53      154.23     19.64 o 
  -1   6   8        1.24        3.58      6.78 o 
   0   6   8       22.24       18.64      4.34 o 
   1   6   8      322.99      350.96     13.05 o 
   2   6   8       48.05       67.26      7.53 o 
   3   6   8      769.24      683.71     29.19 o 
   4   6   8       73.63       75.23     12.93 o 
   5   6   8        0.01        0.84      8.96 o 
  -5   7   8      257.28      287.81     26.29 o 
  -4   7   8      127.31      134.80     17.45 o 
  -3   7   8       92.55       95.79     13.92 o 
  -2   7   8        0.56        6.74      9.45 o 
  -1   7   8      167.07      166.27     14.25 o 
   0   7   8       46.09       57.34      8.48 o 
   1   7   8        0.02       -1.82      5.07 o 
   2   7   8      122.61      150.64     15.02 o 
   3   7   8     1317.95     1226.14     46.97 o 
   4   7   8      967.90     1023.91     45.67 o 
   5   7   8      543.78      519.34     38.38 o 
  -4   8   8        1.90       10.84     11.72 o 
  -3   8   8       82.60       79.24     14.75 o 
  -2   8   8       18.79       30.56     13.57 o 
  -1   8   8        6.79        0.92      7.55 o 
   0   8   8       94.29      106.74     12.12 o 
   1   8   8        0.77       -3.53      5.22 o 
   2   8   8      106.27      112.65     11.84 o 
   3   8   8       50.17       51.46     11.88 o 
   4   8   8       12.41       -0.10      9.37 o 
  -3   9   8       57.75       89.79     17.01 o 
  -2   9   8       13.10       15.82     14.17 o 
  -1   9   8      190.89      184.70     18.63 o 
   0   9   8        7.56       19.25     10.21 o 
   1   9   8       34.39       33.76     10.33 o 
   2   9   8      397.52      339.31     38.61 o 
   3   9   8      568.08      556.50     39.79 o 
  -1  10   8        2.29       14.09     14.35 o 
   0  10   8       23.12       18.70     14.03 o 
   1  10   8      111.04      114.08     25.62 o 
  -6   1   9      232.84      244.19     17.43 o 
  -5   1   9       77.84       81.18      7.98 o 
  -4   1   9      180.22      189.49     19.24 o 
  -3   1   9     1099.15     1070.19     21.00 o 
  -2   1   9     1145.25     1187.53     19.36 o 
  -1   1   9      510.40      498.51      9.36 o 
   0   1   9      135.08      114.83      5.20 o 
   1   1   9     1079.01      999.61     14.54 o 
   2   1   9     1235.45     1163.17     22.58 o 
   3   1   9     3158.72     3123.56     62.15 o 
   4   1   9     4648.21     4640.87     93.88 o 
   5   1   9     1532.94     1529.14     51.20 o 
   6   1   9      291.84      323.51     24.38 o 
  -6   2   9      260.17      284.14     23.24 o 
  -5   2   9      632.33      613.90     24.00 o 
  -4   2   9      471.00      481.24     17.08 o 
  -3   2   9      542.21      537.58     12.16 o 
  -2   2   9      428.32      473.85     12.64 o 
  -1   2   9      158.76      179.74      7.58 o 
   0   2   9        8.24       13.37      4.06 o 
   1   2   9        0.35       -2.58      2.58 o 
   2   2   9       20.44       20.72      4.86 o 
   3   2   9       63.40       58.84      6.19 o 
   4   2   9      421.62      470.12     17.22 o 
   5   2   9       87.91       97.10     14.62 o 
   6   2   9      219.61      188.09     18.48 o 
  -6   3   9        0.27      -10.06     10.27 o 
  -5   3   9       51.09       46.51     13.12 o 
  -4   3   9      152.86      156.98     13.25 o 
  -3   3   9      745.98      734.77     41.15 o 
  -2   3   9     1013.57      981.90     23.78 o 
  -1   3   9      490.87      485.03     12.55 o 
   0   3   9      372.09      351.90      8.98 o 
   1   3   9      915.40      952.50     17.51 o 
   2   3   9      158.97      176.45     11.83 o 
   3   3   9      330.96      371.76     14.27 o 
   4   3   9     1219.28     1172.31     33.14 o 
   5   3   9       18.67       24.65      7.80 o 
   6   3   9        5.67       12.85     13.21 o 
  -6   4   9      685.69      659.19     40.19 o 
  -5   4   9      361.83      391.46     29.14 o 
  -4   4   9     1580.18     1596.25     56.83 o 
  -3   4   9      799.18      838.87     31.22 o 
  -2   4   9        1.33        2.11      5.24 o 
  -1   4   9       70.17       82.93      5.59 o 
   0   4   9      796.79      755.96     14.62 o 
   1   4   9      515.46      575.41     13.88 o 
   2   4   9       85.95       85.23      5.85 o 
   3   4   9      143.09      127.96     10.25 o 
   4   4   9        7.06       25.27     11.79 o 
   5   4   9      547.47      510.25     24.10 o 
   6   4   9      113.39      149.57     23.59 o 
  -6   5   9       64.61       77.40     17.76 o 
  -5   5   9      293.08      322.57     24.80 o 
  -4   5   9      376.86      438.26     24.57 o 
  -3   5   9     1965.72     1951.45     63.35 o 
  -2   5   9     3385.91     3544.99    127.95 o 
  -1   5   9     2547.11     2584.64     51.41 o 
   0   5   9     1391.53     1345.21     25.05 o 
   1   5   9     1922.36     1946.84     42.13 o 
   2   5   9      641.76      606.37     17.26 o 
   3   5   9      179.26      197.46     16.73 o 
   4   5   9       15.88       16.31      7.73 o 
   5   5   9       51.62       71.16     18.72 o 
  -5   6   9      114.67      128.04     19.24 o 
  -4   6   9      112.19      159.94     18.14 o 
  -3   6   9      118.65      174.30     21.54 o 
  -2   6   9       48.62       65.69     10.96 o 
  -1   6   9      247.59      240.86     15.19 o 
   0   6   9      594.37      572.49     16.30 o 
   1   6   9      156.26      193.21     15.71 o 
   2   6   9      214.12      226.07     33.06 o 
   3   6   9      113.26      121.25     12.51 o 
   4   6   9       52.50       68.67     12.07 o 
   5   6   9      136.66      137.48     18.48 o 
  -5   7   9       77.28      101.22     19.21 o 
  -4   7   9      146.33      140.85     18.05 o 
  -3   7   9      518.92      522.79     32.86 o 
  -2   7   9      522.62      540.90     27.72 o 
  -1   7   9      528.80      560.09     27.12 o 
   0   7   9      406.59      462.82     18.87 o 
   1   7   9      396.72      393.90     16.34 o 
   2   7   9      397.89      391.25     20.42 o 
   3   7   9      207.62      229.47     25.01 o 
   4   7   9       97.14      156.97     22.32 o 
  -4   8   9       60.15       59.31     15.72 o 
  -3   8   9        8.01       40.50     21.75 o 
  -2   8   9      180.23      193.32     18.80 o 
  -1   8   9      773.26      776.23     35.47 o 
   0   8   9     1309.44     1304.96     42.60 o 
   1   8   9     1275.54     1279.86     41.24 o 
   2   8   9      767.60      755.79     34.80 o 
   3   8   9      846.48      753.46     36.36 o 
   4   8   9       74.74       87.37     17.37 o 
  -3   9   9        0.37        1.93     10.34 o 
  -2   9   9        4.97       24.81     12.17 o 
  -1   9   9        4.49        5.79     10.74 o 
   0   9   9        0.44       21.09     11.17 o 
   1   9   9        8.30        4.21      7.80 o 
   2   9   9       10.61       11.56     12.85 o 
   3   9   9        0.09        1.75     11.89 o 
  -1  10   9      242.44      253.48     26.18 o 
   0  10   9      440.86      397.19     36.14 o 
   1  10   9      466.20      420.35     45.27 o 
  -6   0  10      120.76       84.05     18.08 o 
  -5   0  10        0.68       13.25      7.60 o 
  -4   0  10      715.59      711.45     32.30 o 
  -3   0  10     2908.92     2733.68     69.67 o 
  -2   0  10    13639.78    12946.22    348.83 o 
  -1   0  10     6747.86     6716.84    176.82 o 
   0   0  10    12063.71    11382.27    229.69 o 
   1   0  10     4003.28     3648.59    114.75 o 
   2   0  10     4029.31     3771.57     64.21 o 
   3   0  10      457.35      453.68     24.95 o 
   4   0  10        8.90       13.02     10.94 o 
   5   0  10        2.27        3.54      9.98 o 
   6   0  10       10.29        9.24     13.19 o 
  -6   1  10       60.52       81.04     15.19 o 
  -5   1  10        0.68       -1.10      4.57 o 
  -4   1  10      205.22      190.00      8.99 o 
  -3   1  10      659.34      669.16     32.21 o 
  -2   1  10       96.30       67.57      5.87 o 
  -1   1  10      832.23      941.42     16.35 o 
   0   1  10      304.49      325.47     17.09 o 
   1   1  10      541.07      581.30     11.00 o 
   2   1  10        0.00       -3.34      3.34 o 
   3   1  10      232.21      244.30     12.48 o 
   4   1  10        4.39       11.04      7.32 o 
   5   1  10       52.38       63.76     17.15 o 
   6   1  10       11.78       19.94     11.13 o 
  -6   2  10       78.69       65.55     17.01 o 
  -5   2  10       14.16       13.43      8.69 o 
  -4   2  10      389.54      365.69     15.15 o 
  -3   2  10     1523.90     1470.51     25.93 o 
  -2   2  10     2619.59     2478.50     34.20 o 
  -1   2  10     3383.15     3017.68     46.91 o 
   0   2  10     4989.41     5084.87     81.31 o 
   1   2  10     5781.36     5778.56    121.34 o 
   2   2  10     1069.16     1100.38     25.06 o 
   3   2  10     1197.02     1195.38     28.81 o 
   4   2  10        0.14       -0.10      4.55 o 
   5   2  10       35.96       30.70      9.63 o 
   6   2  10        0.23       -9.65      9.81 o 
  -6   3  10       69.43       60.15     14.92 o 
  -5   3  10      317.64      334.63     22.72 o 
  -4   3  10      485.39      495.79     24.86 o 
  -3   3  10     1717.40     1673.44     47.94 o 
  -2   3  10      348.50      351.16     15.23 o 
  -1   3  10      326.16      307.81     10.12 o 
   0   3  10      267.11      261.68     10.48 o 
   1   3  10       53.04       67.83      5.40 o 
   2   3  10        2.75        1.99      4.53 o 
   3   3  10        0.08        1.51      6.74 o 
   4   3  10       10.98        6.62      5.91 o 
   5   3  10      107.05      109.56     13.27 o 
   6   3  10      161.48      197.12     24.15 o 
  -6   4  10      293.49      328.84     29.00 o 
  -5   4  10      797.97      845.08     40.43 o 
  -4   4  10      886.03      909.54     37.88 o 
  -3   4  10       25.44       40.73     16.40 o 
  -2   4  10       50.35       61.86      8.64 o 
  -1   4  10        0.14        0.52      5.29 o 
   0   4  10      537.64      511.38     15.42 o 
   1   4  10       29.09       40.10      4.76 o 
   2   4  10        3.15        9.98      5.78 o 
   3   4  10      194.27      198.13     12.02 o 
   4   4  10      657.33      645.86     25.22 o 
   5   4  10      622.72      616.63     26.82 o 
   6   4  10      222.56      199.20     27.03 o 
  -6   5  10       48.91       64.27     17.33 o 
  -5   5  10      136.35      163.41     20.00 o 
  -4   5  10     1531.34     1493.53     56.69 o 
  -3   5  10     1310.07     1364.87     48.00 o 
  -2   5  10     1206.59     1198.96     44.88 o 
  -1   5  10     1026.97      969.02     37.67 o 
   0   5  10      270.23      249.83     10.32 o 
   1   5  10       14.19       22.88      5.03 o 
   2   5  10       36.26       38.19      5.80 o 
   3   5  10      396.67      386.18     17.83 o 
   4   5  10        2.96       20.42      8.32 o 
   5   5  10       16.39        9.05     10.10 o 
  -5   6  10      592.26      586.22     37.97 o 
  -4   6  10      717.00      725.99     52.84 o 
  -3   6  10      753.00      791.30     35.68 o 
  -2   6  10      149.77      151.23     14.95 o 
  -1   6  10      163.07      174.80     15.44 o 
   0   6  10      659.23      682.40     25.44 o 
   1   6  10       69.87       88.61      7.52 o 
   2   6  10      448.40      466.32     16.94 o 
   3   6  10      434.08      455.11     22.07 o 
   4   6  10      560.18      613.98     32.16 o 
   5   6  10      418.82      374.35     29.09 o 
  -4   7  10      233.35      255.69     25.03 o 
  -3   7  10     1284.41     1228.37     53.83 o 
  -2   7  10      171.24      163.89     18.20 o 
  -1   7  10       37.92       37.32      9.81 o 
   0   7  10       21.01       14.15      6.71 o 
   1   7  10      313.66      297.36     13.60 o 
   2   7  10      708.60      753.01     27.56 o 
   3   7  10      261.55      306.29     18.55 o 
   4   7  10      403.17      457.46     30.08 o 
  -4   8  10       83.12       88.52     18.47 o 
  -3   8  10       31.50       31.78     13.15 o 
  -2   8  10       48.94       46.73     15.36 o 
  -1   8  10       78.61      100.00     15.81 o 
   0   8  10        1.76       -4.83      8.31 o 
   1   8  10      208.26      190.13     15.39 o 
   2   8  10        3.50        5.63      7.35 o 
   3   8  10        9.97       40.75     13.70 o 
   4   8  10       50.25       86.58     16.51 o 
  -3   9  10      108.42      114.66     23.57 o 
  -2   9  10        5.64       -4.14     10.47 o 
  -1   9  10        7.13       14.26     11.44 o 
   0   9  10      361.08      308.75     24.26 o 
   1   9  10      559.22      555.51     46.40 o 
   2   9  10      569.86      566.78     41.66 o 
   0  10  10        0.93      -12.43     17.24 o 
  -6   1  11      861.19      874.94     41.49 o 
  -5   1  11      439.80      447.15     34.86 o 
  -4   1  11     1402.68     1430.26     32.04 o 
  -3   1  11     2413.73     2485.63     48.98 o 
  -2   1  11      956.37      974.93     18.45 o 
  -1   1  11      136.62      144.04      6.76 o 
   0   1  11     2766.95     2851.07     50.85 o 
   1   1  11     2006.52     2140.54     69.06 o 
   2   1  11        4.39        4.22      5.67 o 
   3   1  11      394.41      381.00     12.12 o 
   4   1  11      386.12      369.95     19.20 o 
   5   1  11      102.79       95.83     12.87 o 
   6   1  11      130.58      103.70     21.72 o 
  -6   2  11      439.79      419.43     27.85 o 
  -5   2  11      350.23      348.95     28.25 o 
  -4   2  11      784.89      793.43     23.82 o 
  -3   2  11      805.91      822.97     22.30 o 
  -2   2  11      198.30      163.25      8.14 o 
  -1   2  11     1660.41     1625.11     25.92 o 
   0   2  11      645.05      647.23     15.64 o 
   1   2  11     2228.62     2296.65     38.97 o 
   2   2  11     2130.54     2187.88     63.50 o 
   3   2  11     1453.35     1484.47     35.13 o 
   4   2  11     1307.45     1261.09     33.82 o 
   5   2  11     1036.91      974.36     40.14 o 
   6   2  11      456.35      428.95     28.61 o 
  -6   3  11      302.36      300.97     24.74 o 
  -5   3  11      351.95      343.56     22.67 o 
  -4   3  11      130.97      109.31     12.26 o 
  -3   3  11      579.32      507.59     21.47 o 
  -2   3  11      197.08      191.37     10.99 o 
  -1   3  11     1038.15     1076.25     24.62 o 
   0   3  11     4999.25     4728.99    168.68 o 
   1   3  11     2884.78     2914.70     64.65 o 
   2   3  11      900.90     1011.65     31.25 o 
   3   3  11     1447.45     1402.91     37.15 o 
   4   3  11      168.46      192.78     16.22 o 
   5   3  11       47.16       34.45     10.88 o 
   6   3  11       98.91       87.23     20.27 o 
  -6   4  11      266.54      262.55     27.67 o 
  -5   4  11      429.35      412.69     28.79 o 
  -4   4  11      380.06      398.43     23.51 o 
  -3   4  11      173.56      184.98     14.45 o 
  -2   4  11      272.91      277.70     15.66 o 
  -1   4  11        0.09        0.31      3.92 o 
   0   4  11      299.51      306.70      9.54 o 
   1   4  11     2149.58     2194.37     41.25 o 
   2   4  11      752.58      803.66     24.39 o 
   3   4  11     1046.24     1132.44     34.31 o 
   4   4  11     1420.31     1354.37     41.91 o 
   5   4  11      646.61      636.71     33.14 o 
   6   4  11      349.77      358.45     43.46 o 
  -5   5  11        1.32       15.13     11.84 o 
  -4   5  11       39.22       46.10     15.95 o 
  -3   5  11      141.37      168.47     21.03 o 
  -2   5  11        0.76        8.03     10.87 o 
  -1   5  11       39.42       58.39      9.90 o 
   0   5  11      989.89      968.36     20.75 o 
   1   5  11      944.27      997.89     24.09 o 
   2   5  11       49.31       73.81     12.51 o 
   3   5  11      134.02      152.61     13.06 o 
   4   5  11      287.21      293.10     19.28 o 
   5   5  11        0.99       19.30     13.93 o 
  -5   6  11       99.65      129.64     20.33 o 
  -4   6  11       47.24       92.39     14.96 o 
  -3   6  11     1075.11     1089.82     47.95 o 
  -2   6  11     1277.47     1189.43     44.14 o 
  -1   6  11     1978.40     1914.96     46.77 o 
   0   6  11      693.27      714.03     23.99 o 
   1   6  11       33.08       42.71     10.43 o 
   2   6  11      231.83      240.29     14.36 o 
   3   6  11       20.92       16.37      7.95 o 
   4   6  11      502.14      501.49     28.49 o 
   5   6  11      253.14      284.13     35.12 o 
  -4   7  11       17.48       19.78     12.39 o 
  -3   7  11        8.20       11.04     10.06 o 
  -2   7  11       68.43       92.81     14.65 o 
  -1   7  11       53.27       74.12     11.93 o 
   0   7  11      185.21      180.10     13.12 o 
   1   7  11       99.14      105.85      9.65 o 
   2   7  11       28.06       40.59      8.52 o 
   3   7  11       22.68       34.58     10.54 o 
   4   7  11       51.11       88.35     18.35 o 
  -4   8  11      442.80      473.45     36.05 o 
  -3   8  11      641.52      617.63     37.31 o 
  -2   8  11     2376.92     2403.66     90.82 o 
  -1   8  11     1705.00     1728.18     65.40 o 
   0   8  11     1890.51     1851.23     67.91 o 
   1   8  11      233.26      274.73     21.46 o 
   2   8  11      443.82      435.05     27.34 o 
   3   8  11       61.43       57.11     14.77 o 
  -2   9  11       79.66       57.50     15.26 o 
  -1   9  11       73.10      100.26     18.97 o 
   0   9  11       61.85       65.14     15.48 o 
   1   9  11      142.37      133.37     23.78 o 
   2   9  11       88.03      127.53     36.52 o 
  -6   0  12      380.32      420.66     60.47 o 
  -5   0  12     1746.70     1715.25    120.02 o 
  -4   0  12     2915.97     3070.07    143.10 o 
  -3   0  12    11515.92    11448.45    361.15 o 
  -2   0  12     9769.81     9576.83    280.41 o 
  -1   0  12     6969.98     7533.46    323.02 o 
   0   0  12    15409.83    16168.82    359.28 o 
   1   0  12       89.75      122.63      7.89 o 
   2   0  12       96.23       97.06     22.52 o 
   3   0  12       82.56       92.38     18.00 o 
   4   0  12       91.69      117.27     17.41 o 
   5   0  12       22.72       40.67     21.74 o 
   6   0  12      176.84      162.80     26.92 o 
  -6   1  12       18.86       12.25     16.40 o 
  -5   1  12      251.95      236.69     28.56 o 
  -4   1  12        3.59        6.88      4.67 o 
  -3   1  12     1417.14     1466.04     30.00 o 
  -2   1  12      134.74      124.87      9.44 o 
  -1   1  12     2039.75     1948.67     33.26 o 
   0   1  12      372.75      372.15     18.19 o 
   1   1  12     2351.99     2476.48     64.57 o 
   2   1  12        1.88        2.27      3.81 o 
   3   1  12      527.63      528.77     15.57 o 
   4   1  12       31.42       50.48     10.48 o 
   5   1  12       13.45       11.87     10.13 o 
   6   1  12       63.81       58.68     15.93 o 
  -6   2  12      150.66      157.33     18.31 o 
  -5   2  12      185.89      211.81     16.84 o 
  -4   2  12     1906.83     1900.09     60.17 o 
  -3   2  12     3154.80     3317.71     72.10 o 
  -2   2  12     1624.53     1503.67     26.34 o 
  -1   2  12     3953.74     3843.66    101.63 o 
   0   2  12      573.69      605.67     18.84 o 
   1   2  12       16.15       17.93      3.20 o 
   2   2  12      384.09      394.38     14.02 o 
   3   2  12       64.03       71.55      6.92 o 
   4   2  12      143.63      140.81     13.62 o 
   5   2  12      176.54      180.09     26.81 o 
   6   2  12       21.01       36.30     12.44 o 
  -6   3  12      104.66      137.81     19.62 o 
  -5   3  12       57.21      106.11     14.48 o 
  -4   3  12      261.04      306.00     19.69 o 
  -3   3  12      863.62      884.08     31.75 o 
  -2   3  12     3780.40     3645.06     73.08 o 
  -1   3  12     2497.45     2374.71     49.80 o 
   0   3  12     8931.31     8985.31    157.05 o 
   1   3  12     4044.55     3918.68     74.46 o 
   2   3  12     3635.28     3922.44    119.16 o 
   3   3  12     1370.81     1387.59     47.35 o 
   4   3  12      341.21      348.59     16.77 o 
   5   3  12      216.04      200.11     18.78 o 
   6   3  12       71.36      111.86     21.03 o 
  -6   4  12       18.29       22.87     13.59 o 
  -5   4  12        1.83        9.52     10.04 o 
  -4   4  12       49.55       49.25     11.45 o 
  -3   4  12      284.35      280.70     17.75 o 
  -2   4  12      160.45      183.17     16.59 o 
  -1   4  12        1.30       12.78      5.12 o 
   0   4  12        5.15       10.50      3.41 o 
   1   4  12     1082.47     1122.19     25.40 o 
   2   4  12     1334.63     1433.51     39.09 o 
   3   4  12     1080.97     1128.10     49.98 o 
   4   4  12      348.47      376.81     19.85 o 
   5   4  12      362.81      344.18     31.69 o 
  -5   5  12        0.81       -8.47     15.23 o 
  -4   5  12        1.97       -8.28      9.30 o 
  -3   5  12       61.39       42.71     10.64 o 
  -2   5  12      765.68      762.22     30.26 o 
  -1   5  12     1110.85     1143.08     30.92 o 
   0   5  12      978.23      944.14     27.42 o 
   1   5  12     1822.73     1833.93     40.51 o 
   2   5  12      330.49      334.70     18.95 o 
   3   5  12        1.99        7.69      6.76 o 
   4   5  12        0.02       -0.94      7.70 o 
   5   5  12        9.90       31.08     15.42 o 
  -5   6  12       62.93       60.57     16.89 o 
  -4   6  12       36.08       24.02     15.19 o 
  -3   6  12        0.11       -1.43     12.17 o 
  -2   6  12      175.57      174.76     18.03 o 
  -1   6  12       83.12       94.11     12.12 o 
   0   6  12      261.19      299.17     28.53 o 
   1   6  12      987.98      953.26     26.01 o 
   2   6  12     1070.94     1062.80     34.44 o 
   3   6  12      593.86      622.09     27.74 o 
   4   6  12      605.61      594.39     32.07 o 
   5   6  12      207.00      260.45     42.87 o 
  -4   7  12      419.16      406.62     31.54 o 
  -3   7  12       19.84       28.09     12.98 o 
  -2   7  12        3.04       -9.43      9.43 o 
  -1   7  12        9.27        1.65      9.56 o 
   0   7  12      555.83      550.29     23.58 o 
   1   7  12       27.57       42.39     11.39 o 
   2   7  12       28.82       30.53      8.50 o 
   3   7  12       32.48       29.51     11.76 o 
   4   7  12      386.43      325.47     31.72 o 
  -3   8  12       36.58       47.70     14.56 o 
  -2   8  12        1.56       -0.73      9.46 o 
  -1   8  12       29.74       61.60     17.63 o 
   0   8  12       27.27       28.42     14.91 o 
   1   8  12       67.36       75.51     12.62 o 
   2   8  12       85.89       92.01     15.41 o 
   3   8  12      139.63      153.96     23.73 o 
  -2   9  12        8.26       12.95     12.45 o 
  -1   9  12       80.73       86.65     16.65 o 
   0   9  12       41.15       53.05     15.00 o 
   1   9  12      226.45      234.01     27.27 o 
   2   9  12        1.35       11.56     14.76 o 
  -6   1  13      784.02      809.31     54.61 o 
  -5   1  13      407.20      470.69     26.17 o 
  -4   1  13      243.04      264.14     11.20 o 
  -3   1  13       35.81       47.23      9.07 o 
  -2   1  13      171.39      179.07      7.62 o 
  -1   1  13      114.17      120.76      8.46 o 
   0   1  13      241.55      254.10     10.13 o 
   1   1  13     1256.41     1279.16     35.71 o 
   2   1  13     3166.55     3114.90     62.01 o 
   3   1  13     2293.66     2266.79     66.27 o 
   4   1  13     3255.69     3234.27     97.74 o 
   5   1  13     1360.47     1304.99     51.79 o 
   6   1  13      888.67      772.53     40.94 o 
  -6   2  13       30.54       27.63     11.95 o 
  -5   2  13       15.60       26.67     11.07 o 
  -4   2  13        2.46        2.89     13.84 o 
  -3   2  13       36.95       42.85      8.51 o 
  -2   2  13      167.51      175.31     16.88 o 
  -1   2  13        0.10       -2.40      2.89 o 
   0   2  13      658.19      672.67     18.52 o 
   1   2  13     1148.09     1144.30     23.36 o 
   2   2  13      324.96      329.66     18.05 o 
   3   2  13      335.58      334.21     13.50 o 
   4   2  13      146.80      144.14     14.20 o 
   5   2  13       12.71       13.12     10.01 o 
   6   2  13        5.44       -5.28     10.29 o 
  -6   3  13      138.33      188.36     22.27 o 
  -5   3  13       33.28       48.76     12.22 o 
  -4   3  13       11.70        2.62      7.53 o 
  -3   3  13      328.48      295.59     17.54 o 
  -2   3  13     1630.25     1654.76     39.44 o 
  -1   3  13     1311.52     1276.68     31.67 o 
   0   3  13     4487.55     4385.22     96.48 o 
   1   3  13     1115.85     1138.03     51.42 o 
   2   3  13        7.68        7.46      5.50 o 
   3   3  13       11.89       16.85      7.92 o 
   4   3  13        3.83        3.25      6.21 o 
   5   3  13      172.10      165.88     17.61 o 
   6   3  13       31.43       53.16     17.60 o 
  -5   4  13      136.25      150.14     18.47 o 
  -4   4  13       96.00      120.71     14.72 o 
  -3   4  13       36.81       28.26     13.97 o 
  -2   4  13        2.34       11.37      4.96 o 
  -1   4  13      220.34      231.36     15.11 o 
   0   4  13      902.77      879.07     29.22 o 
   1   4  13     1822.36     1770.56     36.70 o 
   2   4  13     1091.28     1119.31     32.93 o 
   3   4  13      518.73      496.44     30.11 o 
   4   4  13      164.46      177.33     15.30 o 
   5   4  13       15.08       26.72     12.10 o 
  -5   5  13      301.03      288.44     27.24 o 
  -4   5  13     1085.33     1086.42     47.50 o 
  -3   5  13     1636.37     1637.16     59.76 o 
  -2   5  13     2024.61     2017.97     63.98 o 
  -1   5  13     4290.08     4298.61     97.24 o 
   0   5  13     4596.00     4310.73    132.07 o 
   1   5  13     1616.14     1548.03     41.32 o 
   2   5  13      895.49      839.46     30.68 o 
   3   5  13      321.21      365.37     18.60 o 
   4   5  13       64.92       96.11     17.73 o 
   5   5  13      102.26       95.53     26.01 o 
  -5   6  13      197.09      182.39     24.06 o 
  -4   6  13      422.85      420.29     29.86 o 
  -3   6  13      340.53      328.88     27.54 o 
  -2   6  13      271.10      275.24     26.77 o 
  -1   6  13      115.13      114.89     13.23 o 
   0   6  13      101.02      112.57     11.02 o 
   1   6  13      749.23      725.86     22.49 o 
   2   6  13      253.27      234.65     20.13 o 
   3   6  13      372.28      383.81     20.87 o 
   4   6  13      155.96      142.27     17.36 o 
  -4   7  13      268.08      286.31     27.73 o 
  -3   7  13      474.49      451.83     29.99 o 
  -2   7  13      497.03      504.97     38.98 o 
  -1   7  13     1058.50     1065.43     44.32 o 
   0   7  13      992.41      943.23     33.09 o 
   1   7  13     1103.57     1106.61     43.92 o 
   2   7  13      271.58      280.85     21.90 o 
   3   7  13      360.56      338.29     22.54 o 
   4   7  13      150.92      119.29     18.10 o 
  -3   8  13      256.71      290.10     31.29 o 
  -2   8  13        4.58       -2.18      9.89 o 
  -1   8  13        5.43        3.26      9.34 o 
   0   8  13      267.88      234.41     21.99 o 
   1   8  13      696.16      677.86     57.93 o 
   2   8  13      392.66      384.03     28.60 o 
   3   8  13      197.59      191.93     25.66 o 
  -2   9  13        0.73       11.47     14.39 o 
  -1   9  13       48.57       59.67     15.43 o 
   0   9  13        5.58       12.24     18.16 o 
   1   9  13       25.96       32.53     26.20 o 
   2   9  13       34.87       43.33     31.02 o 
  -6   0  14        1.19       21.51     26.81 o 
  -5   0  14        5.94       -9.38      9.58 o 
  -4   0  14      371.95      337.68     45.65 o 
  -3   0  14      537.48      462.34     29.64 o 
  -2   0  14     2504.14     2632.99     92.96 o 
  -1   0  14      988.11      875.06     32.02 o 
   0   0  14     4118.26     4315.50    106.99 o 
   1   0  14     4253.10     4140.55     98.64 o 
   2   0  14     2434.33     2269.60     55.48 o 
   3   0  14     1549.51     1513.13     71.01 o 
   4   0  14        7.73        6.65     12.38 o 
   5   0  14       22.27       58.68     30.00 o 
   6   0  14       26.60       41.60     19.67 o 
  -6   1  14       41.97       75.25     42.32 o 
  -5   1  14      141.68      123.68     15.42 o 
  -4   1  14      528.29      481.91     21.35 o 
  -3   1  14      679.91      696.18     26.75 o 
  -2   1  14      783.19      811.11     18.92 o 
  -1   1  14     1540.45     1562.01     31.52 o 
   0   1  14      633.03      637.96     17.27 o 
   1   1  14      386.01      358.45     23.16 o 
   2   1  14      573.75      546.62     24.22 o 
   3   1  14       12.27        8.84     12.89 o 
   4   1  14       17.14       15.68      9.13 o 
   5   1  14      150.26      161.36     23.45 o 
   6   1  14        5.96       16.54     11.99 o 
  -6   2  14       47.93       31.01     12.97 o 
  -5   2  14      134.11      120.92     15.62 o 
  -4   2  14       26.69       28.98      9.48 o 
  -3   2  14       10.87       11.79      7.66 o 
  -2   2  14     2960.63     2938.63     74.71 o 
  -1   2  14     2207.91     2262.45     41.03 o 
   0   2  14     3071.88     3085.31     65.52 o 
   1   2  14     5351.17     5485.22     93.16 o 
   2   2  14     4073.70     4044.17     89.12 o 
   3   2  14      507.03      558.06     20.24 o 
   4   2  14       12.08       14.77      8.83 o 
   5   2  14       51.90       58.38     13.03 o 
   6   2  14       13.59       17.69     12.52 o 
  -6   3  14      227.39      233.68     25.32 o 
  -5   3  14      346.30      345.38     24.73 o 
  -4   3  14     1031.93     1085.44     42.50 o 
  -3   3  14     1945.64     1942.76     60.60 o 
  -2   3  14     2856.10     2855.07     65.04 o 
  -1   3  14     1855.24     1856.52     44.10 o 
   0   3  14     3005.86     2989.52     62.04 o 
   1   3  14     2080.44     2184.94     58.65 o 
   2   3  14      628.89      660.64     23.83 o 
   3   3  14      481.71      513.09     20.80 o 
   4   3  14      296.98      306.37     21.70 o 
   5   3  14      323.00      312.94     24.60 o 
  -5   4  14      189.39      182.22     20.47 o 
  -4   4  14      701.98      699.97     34.28 o 
  -3   4  14        6.30       -6.98      8.08 o 
  -2   4  14       73.98       67.43     14.32 o 
  -1   4  14      313.28      344.08     14.26 o 
   0   4  14      113.41      127.16      6.92 o 
   1   4  14     1166.25     1146.18     30.54 o 
   2   4  14      140.12      139.93     12.25 o 
   3   4  14      206.32      212.12     19.61 o 
   4   4  14      295.27      287.70     27.63 o 
   5   4  14      136.88      132.23     18.98 o 
  -5   5  14      190.98      170.01     22.33 o 
  -4   5  14      285.91      278.29     31.34 o 
  -3   5  14     2556.82     2500.47     88.47 o 
  -2   5  14      687.91      688.38     31.71 o 
  -1   5  14      902.78      866.39     33.48 o 
   0   5  14     1101.02     1067.31     31.48 o 
   1   5  14       13.47        2.74      5.40 o 
   2   5  14        2.99       -5.35      6.34 o 
   3   5  14      112.78      138.99     18.76 o 
   4   5  14      146.19      140.63     15.53 o 
   5   5  14        3.82       26.95     16.23 o 
  -4   6  14      271.15      240.93     23.47 o 
  -3   6  14      271.87      294.61     31.07 o 
  -2   6  14        2.19       11.62      9.37 o 
  -1   6  14      130.05      239.51     72.42 o 
   0   6  14        7.86       11.16      7.21 o 
   1   6  14       21.71       42.99     11.49 o 
   2   6  14       97.86       99.09     10.69 o 
   3   6  14      103.11      130.99     16.12 o 
   4   6  14       95.64      104.90     19.17 o 
  -4   7  14       98.27      123.17     18.78 o 
  -3   7  14       70.13       55.69     15.87 o 
  -2   7  14      229.73      226.98     24.84 o 
  -1   7  14        1.08       -9.56     12.83 o 
   0   7  14       43.05       41.85     10.04 o 
   1   7  14      161.68      180.02     17.77 o 
   2   7  14      760.86      772.31     38.99 o 
   3   7  14     1280.88     1245.44     59.72 o 
   4   7  14      722.73      675.57     48.69 o 
  -3   8  14       14.59       32.35     14.91 o 
  -2   8  14       17.28       22.41     12.81 o 
  -1   8  14        7.24       -2.83     10.75 o 
   0   8  14       60.15       68.30     19.95 o 
   1   8  14        5.43       -5.31     10.14 o 
   2   8  14        1.77       18.35     12.37 o 
   3   8  14        0.03       -7.54     16.35 o 
  -1   9  14       36.75       22.19     13.47 o 
   0   9  14       34.48       38.91     17.23 o 
   1   9  14      319.48      310.57     34.35 o 
  -6   1  15       30.85       -6.45     45.04 o 
  -5   1  15      163.77      147.30     15.99 o 
  -4   1  15      291.27      311.17     15.68 o 
  -3   1  15      345.07      342.89     18.92 o 
  -2   1  15       95.65      107.13     10.53 o 
  -1   1  15      196.05      224.12     12.43 o 
   0   1  15      992.37      963.43     55.47 o 
   1   1  15     3842.68     4039.24    115.77 o 
   2   1  15     2594.57     2574.97     58.50 o 
   3   1  15     2775.81     2758.20     83.36 o 
   4   1  15     1395.14     1343.43     52.65 o 
   5   1  15      334.30      312.62     24.88 o 
   6   1  15       33.62       43.02     28.37 o 
  -6   2  15      350.66      315.64     43.20 o 
  -5   2  15      369.53      349.83     24.95 o 
  -4   2  15      534.31      559.11     28.35 o 
  -3   2  15      269.59      270.84     17.80 o 
  -2   2  15      348.25      324.37     14.60 o 
  -1   2  15      298.98      296.47     17.12 o 
   0   2  15       90.75      114.42     14.89 o 
   1   2  15      879.01      839.81     19.79 o 
   2   2  15      438.94      430.68     17.32 o 
   3   2  15      849.06      829.83     42.08 o 
   4   2  15      563.48      552.37     29.83 o 
   5   2  15      632.31      588.36     33.64 o 
  -5   3  15      103.99      132.29     18.83 o 
  -4   3  15      229.74      229.63     18.05 o 
  -3   3  15      538.51      548.08     26.48 o 
  -2   3  15       64.24       73.89      8.28 o 
  -1   3  15       73.26       78.24      8.02 o 
   0   3  15      660.86      664.82     29.19 o 
   1   3  15     1439.94     1528.24     37.50 o 
   2   3  15      633.48      656.73     28.68 o 
   3   3  15      467.57      444.69     23.19 o 
   4   3  15      559.75      540.77     30.06 o 
   5   3  15        8.91        4.65     10.50 o 
  -5   4  15      375.42      401.93     29.21 o 
  -4   4  15      415.37      396.80     25.35 o 
  -3   4  15      191.51      191.63     16.20 o 
  -2   4  15       26.99       38.20     11.50 o 
  -1   4  15       18.30        1.09      7.84 o 
   0   4  15        0.01        1.01      4.73 o 
   1   4  15        5.28       11.83      4.78 o 
   2   4  15      609.51      616.59     23.43 o 
   3   4  15      147.40      160.28     12.72 o 
   4   4  15      834.00      881.18     52.28 o 
   5   4  15      537.61      481.08     32.62 o 
  -5   5  15      188.02      230.90     42.99 o 
  -4   5  15      332.37      373.11     29.58 o 
  -3   5  15      385.20      385.56     25.69 o 
  -2   5  15      579.19      570.85     28.48 o 
  -1   5  15       45.29       62.53     13.22 o 
   0   5  15       41.56       59.53     14.96 o 
   1   5  15       13.34       10.17      6.11 o 
   2   5  15       51.71       71.08     12.00 o 
   3   5  15       69.91       90.30     11.33 o 
   4   5  15        1.65      -13.43     13.43 o 
   5   5  15        4.33        7.28     14.56 o 
  -4   6  15        4.39        8.38     10.80 o 
  -3   6  15       76.61      116.93     16.53 o 
  -2   6  15      327.42      394.84     25.42 o 
  -1   6  15      228.36      236.38     27.58 o 
   0   6  15      470.30      431.85     20.90 o 
   1   6  15       13.88       57.36     18.40 o 
   2   6  15        0.19       -6.49      6.89 o 
   3   6  15       73.88       77.96     11.87 o 
   4   6  15      189.08      152.16     24.45 o 
  -4   7  15       62.45       47.61     16.96 o 
  -3   7  15       83.97       85.46     16.80 o 
  -2   7  15       70.58       91.22     15.08 o 
  -1   7  15       26.14       25.91     11.15 o 
   0   7  15        9.12        2.05      9.43 o 
   1   7  15        3.22       -0.07     14.42 o 
   2   7  15        4.21       21.54     11.41 o 
   3   7  15        3.40        1.57     11.90 o 
  -3   8  15      692.38      675.59     43.04 o 
  -2   8  15      890.97      882.48     47.52 o 
  -1   8  15     1538.38     1506.96     66.67 o 
   0   8  15     1591.27     1525.40     97.17 o 
   1   8  15     1025.55     1207.46     68.03 o 
   2   8  15      421.35      456.14     34.66 o 
   0   9  15        3.59      -10.76     14.52 o 
  -6   0  16      244.97      313.28     58.45 o 
  -5   0  16      447.34      545.04     75.59 o 
  -4   0  16     1230.66     1095.26     58.19 o 
  -3   0  16     4119.89     4008.67    153.26 o 
  -2   0  16     5907.14     6139.77    379.44 o 
  -1   0  16     3949.15     3986.24    120.90 o 
   0   0  16      807.48      866.32     31.41 o 
   1   0  16      968.80      995.02     51.21 o 
   2   0  16       17.75       37.55     25.72 o 
   3   0  16       12.05       17.35     20.65 o 
   4   0  16      250.39      197.83     25.18 o 
   5   0  16        0.18      -13.77     24.70 o 
  -6   1  16        0.97      -16.87     21.97 o 
  -5   1  16        8.58        2.65      8.40 o 
  -4   1  16      127.66      129.30     11.04 o 
  -3   1  16      103.57      105.57      9.91 o 
  -2   1  16      168.06      145.79      8.24 o 
  -1   1  16      122.28      127.48      7.92 o 
   0   1  16       36.07       54.70     11.19 o 
   1   1  16       35.90       26.36      7.38 o 
   2   1  16      374.09      382.39     22.37 o 
   3   1  16        3.25       11.78      8.38 o 
   4   1  16       22.46       47.87     14.53 o 
   5   1  16       26.25       33.99     13.16 o 
  -5   2  16       75.43       75.11     14.75 o 
  -4   2  16       94.75      113.40     20.00 o 
  -3   2  16     2628.11     2532.62     82.10 o 
  -2   2  16     2667.55     2670.00     64.93 o 
  -1   2  16     1149.65     1142.58     26.48 o 
   0   2  16     1827.32     1852.88     68.68 o 
   1   2  16       66.47       76.98      9.07 o 
   2   2  16      208.27      212.91     12.75 o 
   3   2  16        6.62       21.77      9.49 o 
   4   2  16      210.50      185.98     18.21 o 
   5   2  16       65.15       95.82     17.61 o 
  -5   3  16       41.15       21.21     11.86 o 
  -4   3  16       40.62       42.30     11.90 o 
  -3   3  16      138.44      149.34     20.70 o 
  -2   3  16      448.03      414.18     17.71 o 
  -1   3  16     1104.03     1083.54     32.24 o 
   0   3  16      835.56      846.27     25.50 o 
   1   3  16     1759.94     1754.99     42.49 o 
   2   3  16      145.85      127.61     12.67 o 
   3   3  16      558.23      514.50     22.46 o 
   4   3  16        2.32        8.92      9.54 o 
   5   3  16       30.95       20.88     12.06 o 
  -5   4  16      110.45      126.34     19.34 o 
  -4   4  16       14.05       10.39     10.14 o 
  -3   4  16       10.48       18.85      9.18 o 
  -2   4  16      367.97      350.63     17.39 o 
  -1   4  16        0.26        2.96      6.20 o 
   0   4  16       89.38       96.06      8.82 o 
   1   4  16      141.84      134.85     14.14 o 
   2   4  16      525.57      492.04     21.03 o 
   3   4  16      697.34      727.83     38.18 o 
   4   4  16     1060.38     1060.28     56.14 o 
   5   4  16      357.09      382.73     41.92 o 
  -5   5  16       76.47       62.69     16.99 o 
  -4   5  16      119.90      135.28     19.13 o 
  -3   5  16      107.80      133.20     16.51 o 
  -2   5  16      124.27      125.13     15.74 o 
  -1   5  16       73.85       80.15      9.62 o 
   0   5  16      989.66      977.02     31.97 o 
   1   5  16      183.15      210.12     28.94 o 
   2   5  16      675.81      652.97     26.81 o 
   3   5  16      142.19      167.20     18.24 o 
   4   5  16       29.63       14.72     12.31 o 
  -4   6  16      331.85      317.62     26.78 o 
  -3   6  16       32.40       74.79     19.59 o 
  -2   6  16      171.05      161.10     23.49 o 
  -1   6  16      197.49      203.68     17.93 o 
   0   6  16      474.04      476.87     22.89 o 
   1   6  16      738.57      770.14     38.67 o 
   2   6  16      515.37      565.49     34.28 o 
   3   6  16      817.12      816.42     35.79 o 
   4   6  16      673.21      602.63     46.62 o 
  -3   7  16      236.28      273.31     26.02 o 
  -2   7  16        2.75       20.63     11.72 o 
  -1   7  16      171.80      163.90     19.09 o 
   0   7  16       52.56       77.85     15.95 o 
   1   7  16      619.54      613.70     40.02 o 
   2   7  16      136.21       97.42     17.49 o 
   3   7  16      157.20      161.42     20.53 o 
  -2   8  16       18.06        1.84     10.74 o 
  -1   8  16       46.52       33.28     14.09 o 
   0   8  16      174.90      141.86     23.64 o 
   1   8  16       57.59       65.95     20.65 o 
   2   8  16      107.02       75.21     18.24 o 
  -5   1  17      446.09      467.66     33.03 o 
  -4   1  17      499.61      525.38     22.22 o 
  -3   1  17      413.20      457.70     27.88 o 
  -2   1  17       12.32       31.59     12.36 o 
  -1   1  17       28.06       27.83      6.66 o 
   0   1  17      348.59      366.24     13.55 o 
   1   1  17        2.40        1.80      4.37 o 
   2   1  17      762.82      740.56     30.03 o 
   3   1  17      309.85      311.88     20.82 o 
   4   1  17      422.81      417.06     26.38 o 
   5   1  17      687.56      655.58     37.96 o 
  -5   2  17       31.67       25.28     12.39 o 
  -4   2  17       36.25       55.80     12.19 o 
  -3   2  17       14.97       13.42      6.88 o 
  -2   2  17       97.97      111.78     13.06 o 
  -1   2  17       44.59       51.90      6.69 o 
   0   2  17      501.26      487.26     18.17 o 
   1   2  17      488.64      518.80     16.53 o 
   2   2  17      847.13      869.40     42.57 o 
   3   2  17      347.71      356.95     24.24 o 
   4   2  17      543.87      554.94     33.28 o 
   5   2  17      203.02      205.69     27.10 o 
  -5   3  17       36.10       45.47     15.02 o 
  -4   3  17        0.16       14.40     10.74 o 
  -3   3  17      183.39      173.01     16.52 o 
  -2   3  17      150.28      155.84     17.44 o 
  -1   3  17     1562.87     1486.88     42.03 o 
   0   3  17     2092.97     2217.57     75.17 o 
   1   3  17      504.09      490.57     25.13 o 
   2   3  17      100.15      100.94     13.13 o 
   3   3  17        2.65       29.08     12.00 o 
   4   3  17       41.51       59.29     15.41 o 
   5   3  17      128.34      169.01     22.95 o 
  -5   4  17       11.44       22.04     14.95 o 
  -4   4  17        6.14        4.55      9.61 o 
  -3   4  17        2.11       23.31     10.26 o 
  -2   4  17       14.09       15.24      9.33 o 
  -1   4  17       99.19       96.36      9.96 o 
   0   4  17      168.57      163.92     14.06 o 
   1   4  17     1400.66     1379.13     53.82 o 
   2   4  17      520.06      527.11     23.11 o 
   3   4  17      638.14      683.71     29.11 o 
   4   4  17      429.71      452.29     33.14 o 
  -4   5  17      128.85      146.67     19.45 o 
  -3   5  17      257.65      230.20     20.57 o 
  -2   5  17      793.46      783.63     37.97 o 
  -1   5  17      798.98      849.91     31.31 o 
   0   5  17     1337.98     1234.21     39.14 o 
   1   5  17      908.41      893.81     36.65 o 
   2   5  17       61.09       94.90     17.69 o 
   3   5  17      115.12      128.74     13.70 o 
   4   5  17       55.24       70.66     16.56 o 
  -4   6  17      198.12      245.56     45.80 o 
  -3   6  17      362.77      351.06     27.04 o 
  -2   6  17      252.31      255.37     23.12 o 
  -1   6  17       81.76      103.91     15.21 o 
   0   6  17       15.16       10.04      7.65 o 
   1   6  17      542.48      556.78     29.32 o 
   2   6  17      481.93      467.34     28.77 o 
   3   6  17      367.30      277.01     23.54 o 
  -3   7  17       65.78       65.87     16.73 o 
  -2   7  17      232.88      246.88     22.86 o 
  -1   7  17      284.21      256.24     22.54 o 
   0   7  17      466.33      447.97     37.14 o 
   1   7  17      230.94      243.61     22.14 o 
   2   7  17       97.35      103.31     17.87 o 
   3   7  17       51.12       64.39     24.03 o 
  -2   8  17      374.56      374.25     31.32 o 
  -1   8  17      330.98      343.34     29.44 o 
   0   8  17       28.58       25.25     16.25 o 
   1   8  17        9.77       10.86     14.40 o 
  -5   0  18      126.14      135.60     46.76 o 
  -4   0  18      373.40      363.85     38.42 o 
  -3   0  18     1038.12      925.81    102.82 o 
  -2   0  18        1.65       -4.24      7.32 o 
  -1   0  18        3.67       14.49      8.24 o 
   0   0  18      637.13      650.45     29.47 o 
   1   0  18     1198.79     1333.93     81.83 o 
   2   0  18      943.91      907.52     51.26 o 
   3   0  18      171.56      158.31     26.11 o 
   4   0  18      237.70      220.10     28.98 o 
   5   0  18      107.67      150.36     29.48 o 
  -5   1  18       49.86       13.53     12.50 o 
  -4   1  18      101.30      112.29     13.00 o 
  -3   1  18      384.98      341.82     23.96 o 
  -2   1  18      694.48      678.05     27.50 o 
  -1   1  18       33.03       42.33      9.08 o 
   0   1  18     1158.87     1173.85     30.03 o 
   1   1  18       47.76       75.93     10.49 o 
   2   1  18       35.07       39.53     10.44 o 
   3   1  18      167.19      161.64     17.96 o 
   4   1  18        6.60       11.44     10.53 o 
   5   1  18        5.69       13.53     13.52 o 
  -5   2  18       58.74      100.85     16.92 o 
  -4   2  18      197.55      208.83     20.02 o 
  -3   2  18      124.28      135.11     12.89 o 
  -2   2  18       23.02       36.29      7.93 o 
  -1   2  18      399.72      391.50     15.70 o 
   0   2  18      481.16      491.34     19.03 o 
   1   2  18     1179.83     1119.27     34.11 o 
   2   2  18      308.17      281.70     26.38 o 
   3   2  18      331.82      314.08     23.07 o 
   4   2  18       25.21       51.05     14.06 o 
   5   2  18       15.68       26.39     14.41 o 
  -5   3  18      309.47      289.81     26.97 o 
  -4   3  18      350.95      342.37     24.45 o 
  -3   3  18     1096.28     1090.41     74.18 o 
  -2   3  18     1680.33     1675.03     48.73 o 
  -1   3  18     2469.26     2440.59     76.48 o 
   0   3  18     1654.88     1570.55     42.12 o 
   1   3  18     1260.34     1307.69     46.07 o 
   2   3  18      782.23      762.97     28.18 o 
   3   3  18      147.02      121.84     16.32 o 
   4   3  18      106.84      133.78     18.80 o 
   5   3  18       72.45       44.89     16.50 o 
  -5   4  18       10.42       -7.28     12.34 o 
  -4   4  18       33.23       39.94     13.14 o 
  -3   4  18      282.96      244.11     20.93 o 
  -2   4  18       73.01       74.60     12.65 o 
  -1   4  18        3.91       37.52     12.38 o 
   0   4  18      403.02      421.21     24.71 o 
   1   4  18      532.15      505.86     27.19 o 
   2   4  18      317.15      337.02     19.56 o 
   3   4  18       90.14      112.18     16.30 o 
   4   4  18       80.48       98.09     17.74 o 
  -4   5  18       44.06       32.93     14.41 o 
  -3   5  18      226.66      226.63     20.92 o 
  -2   5  18      619.67      590.04     43.04 o 
  -1   5  18      426.64      482.82     22.26 o 
   0   5  18      274.23      297.22     36.60 o 
   1   5  18      100.73       98.53     13.99 o 
   2   5  18       16.89       24.94     10.32 o 
   3   5  18       18.02       11.46      8.59 o 
   4   5  18      108.76      108.39     20.10 o 
  -3   6  18        1.14        9.59     11.40 o 
  -2   6  18       28.83       26.15     12.63 o 
  -1   6  18      126.35      111.02     15.75 o 
   0   6  18       76.60       85.00     15.16 o 
   1   6  18      189.31      210.65     19.89 o 
   2   6  18      120.48      132.54     17.97 o 
   3   6  18       76.86      137.66     27.19 o 
  -3   7  18        8.24        1.99     11.35 o 
  -2   7  18        7.35       24.11     13.72 o 
  -1   7  18        3.26       29.42     25.30 o 
   0   7  18        1.89       -9.31     13.59 o 
   1   7  18      134.21      112.89     16.93 o 
   2   7  18      326.26      318.81     26.66 o 
  -1   8  18        0.39       -2.92     13.77 o 
   0   8  18       27.82       31.11     18.56 o 
   1   8  18       10.51       24.01     28.25 o 
  -5   1  19       18.24       29.05     19.66 o 
  -4   1  19        0.05       -3.70      9.39 o 
  -3   1  19       24.11       24.85     10.28 o 
  -2   1  19      106.68      104.62      9.54 o 
  -1   1  19       30.04       36.07      6.84 o 
   0   1  19      102.25      123.23     10.67 o 
   1   1  19     2172.85     2297.65     52.96 o 
   2   1  19     2295.94     2400.24    113.25 o 
   3   1  19     1728.51     1704.11     65.12 o 
   4   1  19     1078.20     1020.34     48.84 o 
   5   1  19      434.92      485.91     35.87 o 
  -5   2  19       83.52       50.20     17.66 o 
  -4   2  19      105.20      124.88     16.32 o 
  -3   2  19       34.89       47.62      9.53 o 
  -2   2  19       42.42       53.96     10.70 o 
  -1   2  19        0.36       14.38      6.89 o 
   0   2  19        6.90        9.88      7.78 o 
   1   2  19       46.32       66.17     14.16 o 
   2   2  19       60.63       46.89      9.09 o 
   3   2  19       13.63       13.11     10.13 o 
   4   2  19       76.77      104.97     16.87 o 
   5   2  19       51.11       67.53     31.65 o 
  -5   3  19       50.35       41.14     15.15 o 
  -4   3  19      166.89      188.62     20.68 o 
  -3   3  19      169.86      179.07     18.31 o 
  -2   3  19      418.09      391.78     20.65 o 
  -1   3  19      178.96      181.80     13.43 o 
   0   3  19      247.35      196.02     16.02 o 
   1   3  19        0.26        7.05      6.09 o 
   2   3  19      410.61      410.45     21.18 o 
   3   3  19       97.09      118.03     19.41 o 
   4   3  19       39.51       60.17     16.26 o 
  -4   4  19      115.39      127.54     18.15 o 
  -3   4  19       34.44       81.23     15.28 o 
  -2   4  19       11.84        9.35     11.86 o 
  -1   4  19        0.21       -2.53      6.68 o 
   0   4  19      309.26      292.44     38.18 o 
   1   4  19       91.95      100.82     14.71 o 
   2   4  19       12.23       15.34      8.27 o 
   3   4  19       42.45       49.92     12.86 o 
   4   4  19       63.43       90.24     23.89 o 
  -4   5  19      363.96      335.47     31.95 o 
  -3   5  19      686.69      577.80     35.09 o 
  -2   5  19      297.92      302.71     24.30 o 
  -1   5  19      804.43      728.52     30.69 o 
   0   5  19      474.47      470.10     29.19 o 
   1   5  19       40.32       60.57     14.47 o 
   2   5  19        1.41        8.20      9.66 o 
   3   5  19        9.21       21.15     12.15 o 
  -3   6  19       19.80       20.49     13.05 o 
  -2   6  19       14.30       25.54     13.57 o 
  -1   6  19       26.17       23.81     11.08 o 
   0   6  19      274.41      293.13     22.52 o 
   1   6  19      396.13      416.21     26.60 o 
   2   6  19       38.89       32.85     13.03 o 
   3   6  19       21.15       13.68     15.96 o 
  -2   7  19      134.05      147.57     21.56 o 
  -1   7  19      102.10      157.88     26.34 o 
   0   7  19      256.80      231.06     28.74 o 
   1   7  19       34.06       37.25     17.95 o 
   2   7  19       68.67       63.83     17.10 o 
  -5   0  20       24.67       21.20     31.95 o 
  -4   0  20        6.62      -11.27     16.40 o 
  -3   0  20      406.62      441.09     28.04 o 
  -2   0  20      738.04      742.31     97.88 o 
  -1   0  20     1136.98     1127.59     45.79 o 
   0   0  20      530.50      534.97     27.82 o 
   1   0  20      544.09      533.53     25.50 o 
   2   0  20      146.13      196.85     27.90 o 
   3   0  20        6.42       32.42     16.81 o 
   4   0  20       89.75       72.13     27.98 o 
  -5   1  20       49.76       69.00     24.96 o 
  -4   1  20      167.16      145.47     20.69 o 
  -3   1  20       18.59       25.07      9.91 o 
  -2   1  20      200.45      225.03     17.91 o 
  -1   1  20      113.70      103.25     10.05 o 
   0   1  20        2.83       43.35     20.72 o 
   1   1  20        8.25        6.20      6.82 o 
   2   1  20       82.65       89.86     14.24 o 
   3   1  20       77.96      143.50     31.71 o 
   4   1  20       67.98       79.92     17.20 o 
  -5   2  20        0.42        9.00     15.00 o 
  -4   2  20        0.35       12.12     10.48 o 
  -3   2  20      160.34      204.87     20.58 o 
  -2   2  20     1226.26     1294.77     43.06 o 
  -1   2  20      439.97      429.59     22.31 o 
   0   2  20      902.01      882.99     29.07 o 
   1   2  20      451.33      479.71     28.47 o 
   2   2  20       40.80       57.92     12.44 o 
   3   2  20        0.00       -8.83     10.15 o 
   4   2  20      182.16      186.00     21.98 o 
  -4   3  20      130.11      141.08     18.70 o 
  -3   3  20      714.27      730.93     36.52 o 
  -2   3  20       83.05      106.57     14.77 o 
  -1   3  20      242.42      245.56     15.87 o 
   0   3  20       93.84      101.99     13.55 o 
   1   3  20       68.79       64.27     14.86 o 
   2   3  20        1.74        3.18      6.90 o 
   3   3  20      131.41      166.87     28.35 o 
   4   3  20       17.58       44.69     16.95 o 
  -4   4  20      114.66      124.44     18.85 o 
  -3   4  20        0.02       -3.98     10.04 o 
  -2   4  20       10.49       15.46     10.40 o 
  -1   4  20       35.92       42.81      9.95 o 
   0   4  20        9.43       15.84      7.27 o 
   1   4  20       38.01       38.20     10.90 o 
   2   4  20        8.38       12.70      7.90 o 
   3   4  20      331.30      328.94     25.36 o 
   4   4  20      304.76      304.13     28.79 o 
  -4   5  20      234.68      189.99     30.79 o 
  -3   5  20      208.56      199.20     30.06 o 
  -2   5  20      226.20      325.43     59.10 o 
  -1   5  20       21.79       -6.76     10.50 o 
   0   5  20        2.01       -1.76      8.18 o 
   1   5  20      248.37      268.04     23.17 o 
   2   5  20      109.42      136.82     17.08 o 
   3   5  20      172.90      193.49     25.62 o 
  -3   6  20      108.18      103.08     19.52 o 
  -2   6  20       10.13       22.98     13.39 o 
  -1   6  20       66.60       41.50     16.23 o 
   0   6  20      100.29      138.00     22.65 o 
   1   6  20       21.49       11.77     12.16 o 
   2   6  20      248.48      197.03     22.89 o 
  -2   7  20        3.63       11.62     12.96 o 
  -1   7  20        7.32       59.09     40.16 o 
   0   7  20      302.34      293.23     32.85 o 
   1   7  20      352.07      340.27     34.16 o 
  -4   1  21      292.77      255.50     28.56 o 
  -3   1  21       84.91      121.45     14.59 o 
  -2   1  21       16.57       13.10      7.80 o 
  -1   1  21       58.98       77.64      8.72 o 
   0   1  21      482.50      539.17     19.42 o 
   1   1  21      634.78      666.27     26.84 o 
   2   1  21      492.38      486.98     30.70 o 
   3   1  21      125.59      172.48     27.43 o 
   4   1  21        5.73       16.67     13.47 o 
  -4   2  21       53.87       56.89     16.55 o 
  -3   2  21       28.09       14.09      9.16 o 
  -2   2  21       18.00       14.45      8.61 o 
  -1   2  21      113.32      118.56     14.27 o 
   0   2  21       56.12       65.15     17.86 o 
   1   2  21      293.14      285.77     22.67 o 
   2   2  21      439.69      419.45     30.22 o 
   3   2  21      358.31      389.53     32.87 o 
   4   2  21      387.74      393.86     33.13 o 
  -4   3  21      170.79      175.56     22.98 o 
  -3   3  21       53.34       42.11     13.72 o 
  -2   3  21       63.40       56.82     12.32 o 
  -1   3  21       24.08       53.69     19.05 o 
   0   3  21       62.21       64.40      9.97 o 
   1   3  21      585.17      592.07     37.34 o 
   2   3  21       10.79        7.02      9.04 o 
   3   3  21       19.55       27.70     13.54 o 
   4   3  21       12.12       10.67     12.69 o 
  -4   4  21       20.59       50.10     30.77 o 
  -3   4  21        5.62       11.86     11.35 o 
  -2   4  21        0.08       13.64     10.24 o 
  -1   4  21        0.22        0.38      6.77 o 
   0   4  21        5.18       18.34     10.46 o 
   1   4  21      147.99      163.30     17.68 o 
   2   4  21      333.26      349.58     24.46 o 
   3   4  21      374.51      360.34     43.42 o 
  -3   5  21       25.83       19.32     14.53 o 
  -2   5  21       13.84       14.39     11.80 o 
  -1   5  21        1.71        3.29     12.29 o 
   0   5  21       20.24       24.75     11.15 o 
   1   5  21       15.56       13.04     10.23 o 
   2   5  21       49.08       74.85     18.76 o 
   3   5  21        2.60       -1.75     13.63 o 
  -2   6  21      121.69      132.61     21.83 o 
  -1   6  21       90.79       91.17     34.71 o 
   0   6  21       42.98       46.36     18.31 o 
   1   6  21       18.01       19.64     11.95 o 
   2   6  21       81.69       58.90     19.89 o 
  -1   7  21        1.20        7.27     15.27 o 
   0   7  21        1.44        2.40     13.86 o 
  -4   0  22      565.72      625.46     90.71 o 
  -3   0  22     1456.27     1326.98     74.32 o 
  -2   0  22     1523.83     1559.97     86.44 o 
  -1   0  22      102.58      128.23     15.40 o 
   0   0  22      336.67      304.42     22.05 o 
   1   0  22      100.86      119.55     25.17 o 
   2   0  22       11.09       44.48     19.33 o 
   3   0  22       35.58       26.52     26.50 o 
   4   0  22        1.04       25.97     31.17 o 
  -4   1  22        0.42       -0.23     10.59 o 
  -3   1  22       16.83       19.18     10.15 o 
  -2   1  22       25.73       42.20     14.00 o 
  -1   1  22      130.65      135.61     10.90 o 
   0   1  22        0.90       14.39      6.78 o 
   1   1  22       79.08       86.03     11.42 o 
   2   1  22       27.91       33.80     13.03 o 
   3   1  22        1.16       -6.65     11.40 o 
   4   1  22       30.36       24.23     14.12 o 
  -4   2  22      278.55      272.42     29.34 o 
  -3   2  22      887.22      809.14     40.94 o 
  -2   2  22      569.06      523.05     36.94 o 
  -1   2  22      532.97      540.57     37.38 o 
   0   2  22        0.07       -8.97      8.97 o 
   1   2  22       24.45       33.21     15.48 o 
   2   2  22        2.76        5.47      9.43 o 
   3   2  22        2.75       -1.15     10.25 o 
   4   2  22       49.00      101.51     42.25 o 
  -4   3  22       55.77       85.91     40.31 o 
  -3   3  22       75.08       86.31     15.93 o 
  -2   3  22      368.35      377.44     21.79 o 
  -1   3  22      298.46      283.77     26.93 o 
   0   3  22      527.23      489.15     28.40 o 
   1   3  22       86.91      115.53     15.68 o 
   2   3  22       78.71      110.61     16.04 o 
   3   3  22       17.64       11.31     11.58 o 
  -3   4  22      123.60      124.96     18.98 o 
  -2   4  22       97.93       89.96     17.23 o 
  -1   4  22       18.27       16.82      8.61 o 
   0   4  22       41.02       78.92     15.12 o 
   1   4  22      244.32      240.54     22.94 o 
   2   4  22      189.09      153.54     23.81 o 
   3   4  22      278.04      292.54     32.95 o 
  -3   5  22        9.22        5.92     12.67 o 
  -2   5  22      134.08       89.52     18.04 o 
  -1   5  22      174.49      131.06     24.42 o 
   0   5  22      162.12      153.11     18.55 o 
   1   5  22      181.42      187.63     20.29 o 
   2   5  22        0.23      -11.31     13.48 o 
  -2   6  22       20.20       20.95     17.29 o 
  -1   6  22       64.56       61.47     19.80 o 
   0   6  22      233.88      179.56     27.82 o 
   1   6  22      234.47      215.09     22.76 o 
  -4   1  23       61.65       42.23     17.39 o 
  -3   1  23        4.96       11.23     11.73 o 
  -2   1  23       41.44       72.84     14.80 o 
  -1   1  23       10.70        5.41      7.92 o 
   0   1  23       19.60       28.40      8.35 o 
   1   1  23       30.05       43.91     11.74 o 
   2   1  23      416.33      423.57     29.18 o 
   3   1  23      335.92      356.77     30.74 o 
  -4   2  23        2.23        0.78     12.08 o 
  -3   2  23        0.16        6.60     12.79 o 
  -2   2  23       37.30       26.60     11.95 o 
  -1   2  23       59.65       75.80     11.93 o 
   0   2  23      111.06      153.71     24.33 o 
   1   2  23      320.34      317.93     21.26 o 
   2   2  23      106.98      117.71     17.41 o 
   3   2  23      137.23      152.42     21.56 o 
  -3   3  23      310.85      300.47     27.07 o 
  -2   3  23      328.00      358.83     28.61 o 
  -1   3  23      473.39      425.08     24.89 o 
   0   3  23      544.74      526.40     30.46 o 
   1   3  23       32.25       37.19     11.23 o 
   2   3  23        0.11       -1.31     11.74 o 
   3   3  23       10.78        8.89     12.36 o 
  -3   4  23        3.08        1.61     10.86 o 
  -2   4  23       42.86       75.85     17.44 o 
  -1   4  23       92.67      109.68     17.61 o 
   0   4  23      270.42      288.59     24.55 o 
   1   4  23      360.31      338.44     27.65 o 
   2   4  23      250.19      235.71     30.62 o 
  -2   5  23      612.01      570.50     38.79 o 
  -1   5  23      334.05      336.65     34.49 o 
   0   5  23      479.41      447.12     31.43 o 
   1   5  23      214.11      238.04     25.17 o 
   2   5  23       52.79       60.00     20.36 o 
  -1   6  23       34.52       40.25     22.59 o 
   0   6  23      170.82      150.73     25.22 o 
  -3   0  24       35.17       68.41     26.50 o 
  -2   0  24      103.02      150.43     35.85 o 
  -1   0  24      171.84      202.12     18.91 o 
   0   0  24     1006.55      992.14     48.07 o 
   1   0  24      355.92      410.77     37.65 o 
   2   0  24      132.41      125.46     29.39 o 
   3   0  24      116.56      136.93     55.25 o 
  -3   1  24      244.68      261.17     27.29 o 
  -2   1  24       94.05      100.82     14.43 o 
  -1   1  24      235.05      254.60     18.95 o 
   0   1  24       64.51       55.64     16.23 o 
   1   1  24      100.26      147.73     19.50 o 
   2   1  24        0.76       14.30     12.35 o 
   3   1  24      114.51      157.78     23.50 o 
  -3   2  24       19.72       51.64     23.19 o 
  -2   2  24       51.96       81.19     14.48 o 
  -1   2  24      341.47      340.39     22.59 o 
   0   2  24      259.03      255.08     38.22 o 
   1   2  24      339.24      290.44     28.59 o 
   2   2  24       28.00       51.79     22.47 o 
   3   2  24        1.57       -0.15     10.83 o 
  -3   3  24      667.88      631.31     41.61 o 
  -2   3  24     1072.46     1071.35     52.45 o 
  -1   3  24      584.28      533.47     27.13 o 
   0   3  24      664.77      643.02     35.90 o 
   1   3  24      226.93      174.29     23.40 o 
   2   3  24      179.15      195.81     26.59 o 
  -2   4  24        1.43        4.63     12.51 o 
  -1   4  24       54.54       95.95     18.78 o 
   0   4  24      164.65      197.45     20.71 o 
   1   4  24       78.79       51.67     18.70 o 
   2   4  24        6.84        7.54     14.25 o 
  -1   5  24      266.14      287.10     50.84 o 
   0   5  24       25.00      -12.35     14.46 o 
   1   5  24        2.92      -15.27     15.27 o 
  -3   1  25       17.26       14.26     14.05 o 
  -2   1  25       85.33       96.09     16.97 o 
  -1   1  25      195.61      167.80     16.69 o 
   0   1  25      404.53      365.14     25.42 o 
   1   1  25     1237.82     1140.36     51.97 o 
   2   1  25     1061.79     1085.82     57.83 o 
   3   1  25      543.05      578.92     43.95 o 
  -3   2  25       20.02       33.97     18.48 o 
  -2   2  25        5.99        1.51      9.51 o 
  -1   2  25       31.80       44.57     13.40 o 
   0   2  25        2.18       43.26     31.34 o 
   1   2  25       85.84      131.57     22.16 o 
   2   2  25       63.37       73.22     19.98 o 
  -2   3  25       70.90       68.16     16.81 o 
  -1   3  25        8.82        8.19     11.32 o 
   0   3  25        2.09       10.40     11.11 o 
   1   3  25       86.30      135.08     22.13 o 
   2   3  25      173.48      210.35     27.82 o 
  -2   4  25       23.89       17.22     16.50 o 
  -1   4  25       17.29       74.96     21.67 o 
   0   4  25       11.15        7.53     10.50 o 
   1   4  25        6.05       18.47     15.95 o 
  -2   0  26     1226.38     1302.77    100.37 o 
  -1   0  26     1014.20      970.08     70.81 o 
   0   0  26      476.77      559.53     74.66 o 
   1   0  26      310.70      257.59     32.45 o 
   2   0  26       36.75       49.64     21.37 o 
  -2   1  26        0.14       14.86     13.29 o 
  -1   1  26        8.63        6.46     12.49 o 
   0   1  26        4.29        2.34     10.73 o 
   1   1  26        0.16       -7.65     19.58 o 
   2   1  26        0.29       -0.06     11.59 o 
  -2   2  26      702.27      681.53     46.59 o 
  -1   2  26      515.29      464.95     34.35 o 
   0   2  26      466.18      421.82     34.20 o 
   1   2  26       16.82       12.68     13.84 o 
   2   2  26        5.34       10.19     14.89 o 
  -2   3  26       24.51       70.76     34.76 o 
  -1   3  26        4.40        5.37     13.59 o 
   0   3  26        0.32        8.04     12.90 o 
   1   3  26       17.39       18.91     16.34 o 
  -2   1  27      150.03      171.14     25.55 o 
  -1   1  27      174.88      207.10     33.40 o 
   0   1  27      177.90      201.66     57.12 o 
   1   1  27      162.93      219.00     47.87 o 
  -1   2  27      122.14      131.14     24.76 o 
   0   2  27      237.69      266.18     30.00 o 
   1   2  27      237.11      264.04     52.90 o 
   0   0  28      148.02      122.97     41.93 o 
                                                 
